# Supplementary material for: Tumor-reprogrammed resident T cells resist radiation to control tumors
Source: Nat Commun. 2019 Sep 2;10:3959. doi: 10.1038/s41467-019-11906-2 (PMC6718618; doi:10.1038/s41467-019-11906-2)
Supplement: Supplementary file 5 — Dataset 1 [file 41467_2019_11906_MOESM5_ESM.xls]

## Sheet: Sheet0
Supplementary Data: Upstream regulators of genes up-regulated in tumor T cells compared to LN T cells
Upstream Regulator	Molecule Type	Predicted Activation State	Activation z-score	p-value of overlap	Target molecules in dataset
TGFB1	growth factor	Activated	9.401	2.39e-54	ACVR1,AHNAK,ALDH2,ALOX5,ALOX5AP,ANKH,ANKRD1,ANXA2,ANXA8/ANXA8L1,APOE,APP,AQP1,ARG1,ARNT2,ASPN,AXL,BCL2L11,BGN,BMP1,C1QA,C1QB,C1QC,C1R,C3AR1,C5AR1,CAMK2N1,CAV1,CAV2,CAVIN2,CCL2,Ccl2,CCL3L3,CCL4,Ccl7,CCND1,CCR1,CCR5,CCRL2,CD14,CD34,CD68,CD80,CDC42EP4,CDH1,CDKN1A,CDKN2A,CDKN2B,CEBPA,CEBPB,CFH,CLIC4,CNN3,COL1A1,COL1A2,COL3A1,COL4A1,COL4A2,COL5A1,COL6A1,COL6A2,COL6A3,COL8A1,CPQ,CSF1,CSF1R,CSF2,CSRP2,C…
TNF	cytokine	Activated	7.584	1.05e-48	ABCC3,ACKR3,ADAM8,ADRB1,ALCAM,ALDH2,ALDH3A1,ALOX5,ALOX5AP,ANXA1,APOE,APP,AQP1,ARG1,ARHGAP18,ARHGAP23,ARHGEF17,ATF3,BCL2L11,BGN,BMPR1A,BTBD3,C1QTNF12,C3AR1,C5AR1,Casp12,CAV1,CAVIN3,CCDC80,CCL1,CCL2,Ccl2,CCL3L3,CCL4,Ccl6,Ccl7,Ccl9,CCND1,CCR1,CCR5,CCR8,CD14,CD38,CD80,CDC42EP4,CDH1,CDH13,CDKN1A,CDKN2A,CEBPA,CEBPB,CERS6,CH25H,CISH,CLEC4E,CLEC5A,CLIC4,CMIP,COL1A1,COL1A2,COL3A1,CP,CREM,CSF1,CSF1R,CSF2,C…
IFNG	cytokine	Activated	8.114	2.82e-38	ADGRG1,AIF1,ALOX5AP,APP,AQP1,ARG1,ARNT2,ATF3,BCL2L11,BST1,C1QA,C1QB,C1QC,C1R,C5AR1,Casp12,CAV1,CCL1,CCL2,Ccl2,CCL3L3,CCL4,Ccl6,Ccl7,CCND1,CCR1,CCR5,CCRL2,CD14,CD38,CD68,CD80,CDH1,CDH13,CDKN1A,CDKN2A,CDKN2B,CEBPA,CEBPB,CERS6,CH25H,Chil3/Chil4,CISH,CLEC10A,CLEC4E,CLEC5A,CLEC7A,CLIC4,COL1A1,COL1A2,COL5A2,CP,CREM,CSF1,CSF1R,CSF2,CSF2RB,CTSB,CTSC,CTSV,CTSZ,CX3CR1,CXCL16,CXCL2,CXCL3,Cxcl9,Cyb5r3,CYSLTR…
IL4	cytokine	Activated	5.462	3.79e-38	ADGRE1,ALDH2,ALDOC,ALOX5,ALOX5AP,ANXA2,APOE,ARG1,ARSB,BNIP3,C5AR1,CCL1,CCL2,Ccl2,CCL3L3,CCL4,Ccl6,Ccl7,CCR5,CCR8,CD14,CD38,CD80,CDK6,CDKN1A,Chil3/Chil4,CISH,CLEC10A,CLEC7A,COBLL1,COL1A1,COL1A2,COL6A2,COL6A3,CSF1,CSF2,CSF2RB,CTNNA1,CTSC,CXCL16,CXCL2,CXCL3,Cxcl9,CYSLTR1,CYSLTR2,DENND4A,EVI5,F13A1,F2R,FABP4,FASLG,FCER1G,FCGR2A,FCGR2B,FCGR3A/FCGR3B,Fcrls,FLRT2,FN1,FNIP2,FOS,FOSB,FPR2,GATM,GFI1,GJA1,G…
TP53	transcription regulator	Activated	5.292	1.39e-36	ABHD4,ADAM8,AIFM2,ALOX5,ANKH,ANLN,ANXA1,ANXA2,ANXA3,ANXA4,ANXA8/ANXA8L1,APBB2,APOBEC1,APOE,APP,ATF3,ATG4C,BCL2L11,BMP1,BNIP3,BTK,C1QC,Cald1,CAMK2N1,CAV1,CAV2,CCDC80,CCL2,Ccl2,CCL3L3,CCL4,CCND1,CD81,CDH1,CDKN1A,CDKN2A,CEBPA,CEBPB,CERS6,CHST12,CKB,CLIC4,CNN3,COL14A1,COL1A1,COL1A2,COL3A1,COL4A1,COL4A2,COL5A2,COL6A2,CP,Crip2,CSF1,CSF1R,CSF2,CSF2RA,CTSB,Cyb5r3,CYP51A1,CYR61,DAPK1,DHCR24,DLC1,DRAM1,DUS…
IL13	cytokine	Activated	4.715	8.81e-36	ACKR3,ADAM15,ALOX5AP,ARG1,ATF3,C3AR1,CCL2,Ccl2,CCL3L3,CCL4,Ccl6,Ccl7,CCR5,CD14,CD80,CEBPA,CEBPB,Chil3/Chil4,CHN2,CISH,CLEC4A,CLEC4E,CLEC7A,COL1A1,COL1A2,COL3A1,COL6A2,CTSB,CTSC,CTSV,CXCL2,CXCL3,CYSLTR1,DHCR24,DMXL2,DYNLT3,EGR1,F13A1,FABP4,FADS1,FADS2,FCGR1A,FCGR2A,FCGR2B,FPR2,GAS6,GAS7,GSN,HMOX1,HPSE,HTRA1,IGF1,IL13RA1,IL1B,IL1RL1,IL1RN,IRAK3,JAG1,KITLG,KLF6,LTBP1,MAF,MMP12,MMP14,MMP2,MRC1,MSMO1,…
IL1B	cytokine	Activated	7.575	5.84e-33	ABCC3,ADAM8,ADAMTS1,AIF1,ANKH,ANXA1,APOE,APP,ARG1,ATF3,BGN,C1R,CCL1,CCL2,Ccl2,CCL4,Ccl7,Ccl9,CCR1,CCR5,CCR8,CCRL2,CD14,CD80,CDKN1A,CEBPA,CEBPB,CISH,COL1A1,CP,CREM,CSF1,CSF2,CSF2RB,CTSB,CTSZ,CX3CR1,CXCL2,CXCL3,Cxcl9,Cyb5r3,CYSLTR1,DAB2,DCN,DUSP5,EGR1,ENPP1,ERRFI1,F13A1,FASLG,FCGR2B,FN1,FOS,FOSB,FOSL1,FPR2,GAS6,GEM,GHR,GJA1,GRN,Gzmb,HAS2,HBEGF,HEXA,HEXB,HGF,HMOX1,HSPA1A/HSPA1B,IER3,IFI16,IGF1,IGFBP…
IL2	cytokine	Activated	7.252	1.67e-30	ADAM8,ANXA1,ARNT2,CAMK2N1,CAPN5,CCL1,CCL2,CCL3L3,CCL4,CCND1,CCR1,CCR5,CCR8,CD244,CD38,CD80,CD9,CDH1,CDK6,CDKN1A,CEBPA,CISH,CMKLR1,CPD,CSF1,CSF1R,CSF2,CSF2RA,CSF2RB,CTSC,CX3CR1,CXCL3,Cxcl9,CXCR6,CYSLTR1,DAPK1,DAPK2,DUSP4,DUSP5,DUSP6,EMP1,ENTPD1,FASLG,FCER1G,FCGR3A/FCGR3B,FGFR1,FGL2,FOS,GNAQ,GRN,Gzmb,Gzmc,HAVCR2,HCK,HIST1H1C,HSPA1A/HSPA1B,IER3,IKZF4,IL12RB2,IL18RAP,IL1B,IL1RL1,ITGA1,KIT,KLF6,KLRB1,…
ERBB2	kinase	Activated	2.347	5.06e-27	ADAM8,ADORA3,AHNAK,ALDOC,ANG,ANGPTL2,ANXA2,BMP1,BNIP3,CAVIN1,CAVIN2,CAVIN3,CCDC80,CCL4,Ccl7,CCND1,CD34,CD9,CDH1,CDK6,CDKN1A,CDKN2A,CDKN2B,CEBPB,COL1A1,COL3A1,COL4A1,COL5A1,COL5A2,COL6A1,COL6A2,COL6A3,CSF1R,CSF2,CTSB,CXCL3,Cxcl9,DPT,DUSP18,DUSP6,EGR1,EIF4EBP1,ELL2,EMP1,ETV1,ETV5,F2R,FBLN2,FN1,FOS,FSTL1,FZD4,GALNT3,GAS6,GHR,GJA1,GPD2,GZMH,HAS2,HBEGF,HSPA1A/HSPA1B,HSPB8,HTRA1,IDH1,IGF2R,IGFBP6,IL1B,…
PDGF BB	complex	Activated	6.709	5.91e-27	ACKR3,ATF3,CAV2,CCL2,Ccl2,Ccl7,CCND1,CDKN1A,CEBPB,COL3A1,CP,CSF1,CSF1R,CSF2,CSRP2,CXCL2,CYR61,DAB2,DCN,DUSP5,DUSP6,EGR1,ENPP1,FGFR1,FHL2,FN1,FOS,FOSB,FOSL1,GDA,GEM,GHR,GJA1,GJC1,HBEGF,Hmga2,HMGCS1,HMOX1,HSD3B7,IER3,IGF1,IL1B,IL1RL1,INHBA,ITGA5,KLF6,LDLR,LGALS3,LMNA,MGST1,MMP12,MMP14,MMP2,Mt1,Mt2,NFIL3,NR4A2,PAWR,PCOLCE,PDGFRB,PLAU,PLCG2,PLK2,PTGS2,RBP1,RGS2,RHOB,SERPINE1,SLC2A3,SOCS3,SPI1,TGFB3,T…
IL10	cytokine	Activated	2.055	1.17e-26	ALOX5AP,ARG1,ARNT2,BMPR1A,CCL1,CCL2,Ccl2,CCL3L3,CCL4,Ccl6,CCR1,CCR5,CCR8,CD14,CD68,CD80,CDH13,CDK6,CDKN1A,CLEC7A,COL1A1,CSF1,CSF1R,CSF2,CSF2RB,CTSB,CTSZ,CX3CR1,CXCL2,CXCL3,Cxcl9,DCN,FASLG,FCER1G,FCGR1A,FCGR2A,FCGR2B,FCGR3A/FCGR3B,Fcrls,FLRT2,FOS,HMOX1,HPGD,IL12RB2,IL1B,IL1RN,KITLG,KLRD1,LAG3,LILRB4,MAF,MERTK,MMP2,MRC1,MSR1,NEDD9,PAM,PDCD1,PDCD1LG2,PRDM1,PTGS2,RGS16,SOCS3,TIMP1,TLR2,TLR4,TLR8,TNFR…
JUN	transcription regulator	Activated	3.819	1.27e-26	ANGPTL2,ANXA1,ANXA2,APOE,APP,ATF3,AXL,BCL2L11,C3AR1,CAV1,CCL2,Ccl2,CCND1,CD14,CD244,CD68,CDH1,CDKN1A,CDKN2A,CHL1,COL1A1,COL1A2,Crip2,CSF1,CSF1R,CSF2,CXCL16,CXCL3,CYR61,DUSP5,DUSP6,EHD4,FABP4,FASLG,FN1,FOLR2,FOS,FOSL1,FSHB,GAS6,GJA1,HMOX1,HPGD,IFI16,IGF2R,IGFBP7,IL1B,IL1RL1,IRS2,ITGAM,ITGAV,ITGB4,LAMP2,LGALS3,LMNA,LPAR1,LTBP1,MAF,MAPK3,MET,MMP12,MMP2,MSR1,MXI1,NCF2,PARVA,PLA2G4A,PLAU,PLAUR,Pmaip1,…
IL6	cytokine	Activated	5.629	4.46e-26	ABCC3,ACVR1,ADAMTS1,ADGRE1,AHNAK,ANG,ANXA1,APOE,APP,ARG1,ATF3,BCL2L11,BGN,C5AR1,CCL2,Ccl2,CCL3L3,CCL4,CCND1,CCR1,CCR5,CD14,CD38,CD68,CD80,CDH1,CDKN1A,CDKN2A,CDKN2B,CEBPA,CEBPB,Chil3/Chil4,CISH,CLEC4E,COL1A1,COL3A1,CP,CSF1,CSF2,CSF2RB,CTSC,CX3CR1,CXCL2,CXCL3,Cxcl9,DCN,DUSP16,DUSP6,EGR1,FASLG,FCGR1A,FN1,FOS,FPR2,Gzmb,HFE,HGF,HMOX1,HPGD,IFI16,IFITM3,IGF1,IGFBP6,IL1RL1,IL1RN,IRS1,ITGAM,ITGAV,ITGB5,KI…
SP1	transcription regulator	Activated	6.948	3.52e-25	ADAMTS1,ALOX5,ANKH,APOE,ATF3,CAV1,CCL2,Ccl2,CCND1,CDH1,CDK6,CDKN1A,CDKN2A,CDKN2B,CEBPA,CEBPB,CKB,COL1A1,COL1A2,COL8A1,CRABP2,CREM,CXCL3,CYP51A1,DHCR24,DLC1,DNM1,EGR1,F2R,FASLG,FES,FGFR1,FN1,FOLR2,FOS,FOSL1,FPR2,GHR,GJA1,HAS2,HBEGF,HGF,HMOX1,HPSE,HSD17B7,Hspa1b,IFITM3,IGF1,IL12RB2,IL1B,ITGAM,ITGAV,ITGB5,JAM2,KIT,KLF4,KLF6,LDLR,LPL,LTBP3,Marcks,MET,MMP11,MMP14,MMP2,MRC1,Mt1,MYLK,NCF2,NDRG1,NF1,NPTX…
CSF2	cytokine	Activated	6.721	8.23e-25	ADAM8,ALOX5,ALOX5AP,ANLN,ANXA1,ARG1,ARRB1,BCL2L11,C5AR1,CCL2,Ccl2,CCL3L3,CCL4,CCND1,CCR1,CCR5,CD14,CD38,CD80,CDH1,CDKN1A,CDKN2B,CFH,CISH,CLEC6A,CLEC7A,COL8A1,CSF1,CSF1R,CSF2,CSF2RA,CSF2RB,CTSC,CXCL2,Cxcl9,DUSP6,EFEMP2,EGR1,F2R,FCGR1A,FCGR2B,FOLR2,FOS,FOSL1,FPR2,HAS2,HBEGF,HGF,IER3,IFITM3,IGF1,IL1B,IL1RL1,IL1RN,INHBA,IRAK3,ITGAM,ITGB5,KCTD11,LAMP2,MAP3K20,MET,MMP14,MMP2,MRC1,NR4A2,PLA2G15,PLAU,PLD…
FOS	transcription regulator	Activated	2.952	3.75e-24	ANXA4,ATF3,BCAR3,BCL2L11,C3AR1,CCL2,CCND1,CD14,CD244,CD68,CDH1,COBLL1,COL1A1,COL6A1,CRABP1,CRABP2,CTNND1,CTSB,CTSV,CXCL16,DAPK2,DOCK1,EGR1,ENO1,EPS8,FABP4,FAM19A1,FASLG,FBLIM1,FBN1,FLRT2,FMN1,FN1,FOLR2,FOS,FOSB,FOSL1,FSHB,FSTL1,GAS1,GAS2,GJA1,HAS2,HMOX1,HPGD,HSPB8,IL1RL1,IRS2,ITGB4,KITLG,KLF6,LAMP2,LGALS3,LPL,LTBP1,LTBP2,LTBP3,MAP3K20,MET,MGST1,MMP2,Mt2,NCF2,NFIL3,OCIAD2,PCDH19,PDPN,PLA2G4A,PLAU,…
EGR1	transcription regulator	Activated	4.991	4.94e-24	ALOX5AP,ATF3,BCAR1,BCL2L11,CAV1,CAVIN1,CCL2,Ccl2,CCL3L3,CCL4,Ccl6,Ccl7,Ccl9,CCND1,CCR1,CDH1,CDKN1A,COL1A1,COL1A2,CREM,CSF1,CXCL2,CXCL3,DUSP4,EGR1,EIF4EBP1,FASLG,FN1,FOSL1,HBEGF,HMOX1,HPGD,HPSE,IL1B,ITGAM,LDLR,LYZ,ME1,MMP14,NDRG1,PDGFC,PF4,PLAU,PTGES,PTGS2,SERPINE1,SPP1,SQLE,SV2C,THBS1,TIMP1,TLR4,TNFSF10,VCAM1,VEGFA
CSF1	cytokine	Activated	5.518	1.32e-22	APOE,ARG1,BCL2L11,CCL2,Ccl2,Ccl7,CCND1,CCR5,CD68,CDKN1A,CEBPA,CSF1,CSF1R,CXCL2,CXCL3,DUSP5,EGR1,F2R,FASLG,FCER1G,FCGR2A,FCGR3A/FCGR3B,FHL2,FN1,FOLR2,FOS,IGF1,IL1B,IL1RL1,ITGA5,ITGAM,ITGAV,ITGB5,JDP2,MAFB,MERTK,MMP12,MRC1,MSR1,PLAU,PTPRJ,SIGLEC1,SIRPB1,SPI1,STAB1,THBS1,TLR2,TNFRSF11A,TNFRSF1B,VCAM1,VEGFA
CD44	other	Activated	5.108	2.71e-22	ACKR3,ADAM8,ADGRE1,BGN,Ccl2,CCL4,Ccl7,CCND1,CCR5,CDH1,CDKN1A,CLEC5A,CLEC7A,COL1A1,COL3A1,COL5A2,CRABP2,CSF2,CX3CR1,Cxcl9,Cyb5r3,ECM1,EPN2,FASLG,FN1,IFITM2,IL1B,IL1RN,IRAK3,ITGA5,ITGAV,ITGBL1,LAMB1,LAMC1,LGALS3,LTBP1,LTBP2,MET,MMP12,MMP14,MMP2,PARVB,PLAU,PMEPA1,SDC4,SPP1,SRC,STEAP1,THBS1,TLR8,TNFRSF11A,Tpm2,TWIST1,VCAM1,WNT5A
Tgf beta	group	Activated	3.812	3.56e-22	ANKH,BGN,CCL1,CCL2,Ccl2,CCL3L3,CCL4,CCND1,CDH1,CDK6,CDKN1A,CDKN2A,CDKN2B,COL1A1,COL1A2,CSF1,CSF1R,CSF2,CXCL2,CXCL3,CYR61,DAB2,DCN,FBLN2,FN1,FOS,FSTL1,HMOX1,IGF1,IL1B,IL1RN,ITGA5,JAG1,MAF,MET,MMP11,MMP2,NEDD9,NR4A2,PDCD1,PDGFB,PLAU,PMEPA1,PTGS2,RUNX2,SERPINE1,SKIL,SOCS3,SPARC,SPP1,TGFBI,TIMP1,TIMP2,TIMP3,TLR2,TNFRSF11A,TREM1,VCAM1,VEGFA
AGT	growth factor	Activated	5.586	3.74e-22	ADGRE1,ANXA3,ATF3,BGN,CAV1,CCL2,Ccl2,CCL3L3,CCL4,CCND1,CDH13,CDKN1A,CDKN2A,COL1A1,COL1A2,COL3A1,COL4A1,COL6A1,CP,CRABP2,CREB5,CREM,CXCL2,CXCL3,DAB2,DDAH2,EFNB2,EGR1,ERRFI1,ETV1,FCGR1A,FDFT1,FN1,FOS,GAS2,GJA1,GSTM5,HAS2,HBEGF,HGF,HMGCS1,HMOX1,HOXA9,HSPA1A/HSPA1B,Hspa1b,IDH1,IGF1,IL1B,ITGA5,ITGAV,ITGB5,JAG1,KITLG,LAMB1,LDLR,LPP,LSS,MGST1,MMP2,MSMO1,MSR1,NCF1,NCF2,NDRG1,NR4A2,NREP,PALLD,PLAU,PPFIBP1…
TNFSF11	cytokine	Activated	5.47	4.38e-22	ADGRE1,AIF1,ATP6V0D2,BST1,C3AR1,CAV1,CCL2,Ccl2,CCL3L3,CCL4,Ccl7,Ccl9,CCND1,CCR1,CD14,CDC42EP4,CDK14,CDKN1A,CEBPA,CKB,CLEC4E,CSF1R,CXCL3,DAB2,DUSP16,FHL2,FOS,FOSL1,GRN,HCK,HMOX1,IER3,IGF1,IL13RA1,IL1B,IL1RN,IRF8,ITGA5,ITGAM,ITGAV,JDP2,MAFB,NFIL3,PHLDA3,PLAUR,PLD1,PRDM1,PTGS2,RGS16,RHOB,SDC1,SDC4,SERPINB9,SERPINE1,SOCS3,SPP1,SRC,SRXN1,TLR2,TLR4,TNFRSF11A,TNFRSF1B,VCAM1
IL1	group	Activated	6.096	7.1e-22	ADAMTS1,ALDH3A1,APOE,APP,CCL1,CCL2,Ccl2,CCL4,CD34,CDKN1A,CLEC7A,COL1A1,CP,CSF1,CSF1R,CSF2,CSF2RB,CTSB,CTSC,CXCL3,DCN,FASLG,FN1,FOS,GJA1,HGF,HMOX1,IGF1,IL1B,IL1RL1,IL1RN,INHBA,ITGAM,KIT,KITLG,LAMB1,LDLR,LRP1,LYZ,MMP2,NRP2,PDGFRB,PLA2G4A,PLD1,PTGS1,PTGS2,RUNX2,SDC4,SERPINE1,SLC2A3,SOCS3,SOX9,SPARC,TGFB3,TGM2,TIMP1,TLR2,TLR4,TNFRSF1B,TNFSF10,VCAM1,VCAN,VEGFA,WNT5A
EGF	growth factor	Activated	5.992	6.81e-21	ALCAM,ATF3,CAV1,CAVIN2,Ccl2,CCND1,CDH1,CDKN1A,CEBPB,CISH,COL1A1,COL1A2,COL3A1,CREM,CSF1R,CXCL14,CXCL2,CYR61,DCN,DUSP4,DUSP5,DUSP6,EFNB2,EGR1,EIF2AK3,ERRFI1,FGFR1,FN1,FOS,FOSB,FOSL1,FSTL1,GAB2,GAS1,GJA1,HAS2,HBEGF,HGF,HMGCS1,HMOX1,HPGD,IDH1,IER3,IGF1,IL1B,INHBA,IRS1,ITGAM,KCTD11,MAPK3,MET,MMP12,MMP2,NCF1,NPR2,NR4A2,PDGFRB,PDPN,PLAU,PLAUR,PTGES,PTGS1,PTGS2,RHOB,RUNX2,S100A4,SDC1,SERPINE1,SOCS3,SPAR…
APP	other	Activated	3.783	1.7e-20	ADORA3,AIF1,ALDOC,Ank2,APOE,APP,ARG1,ATP2B2,AXL,BASP1,BCL2L11,C1R,Casp12,CCL2,Ccl2,CCL3L3,CCL4,Ccl7,CCND1,CCR5,CD151,CD68,CDC14A,CDH1,CDK6,CFL2,CH25H,Chil3/Chil4,CKB,CP,CRABP1,CRABP2,CSF1,CSF1R,CSF2,CSF2RB,CTSB,CTSV,CTTN,CXCL2,CXCL3,Cxcl9,CYFIP1,DCN,DNM1,EGR1,ENO1,EYA4,FASLG,FCGR1A,FCGR2A,FCGR2B,FGFR1,FN1,Fnbp1l,FOS,FOSB,FZD7,GAB1,GHR,GSTM3,HAVCR2,HGF,HMOX1,HSPA1A/HSPA1B,IFI16,IGF1,IGF2R,IL1B,INH…
Pdgf (complex)	complex	Activated	4.334	1.74e-20	CAV1,CCL2,Ccl2,CCND1,CDK6,CDKN1A,CDKN2B,COL4A1,CXCL3,EGR1,ERRFI1,FASLG,FN1,FOS,FOSB,GJA1,HMOX1,INHBA,IRS2,ITGA5,JAG1,LDLR,MMP2,NR4A2,PLAU,PLAUR,PTGS2,SERPINE1,SPARC,TGFB3,TIMP1,TIMP3,TWIST1,VCAM1,VEGFA
STAT3	transcription regulator	Activated	3.947	3.47e-20	ARG1,BCL2L11,C5AR1,CCDC88A,CCL2,CCL3L3,CCL4,CCND1,CCR1,CCR5,CCRL2,CD80,CD9,CDH1,CDKN1A,CDKN2A,CDKN2B,CEBPA,CEBPB,COL1A1,COL1A2,COL3A1,COL5A1,CSF2,CTSB,CTTN,CXCL2,CXCL3,Cxcl9,EGR1,FASLG,FCER1G,FCGR1A,FERMT2,FGL2,FN1,FOS,GJA1,GPR65,Gzmb,HAS2,HGF,HMOX1,HOXA10,IFI16,IFITM2,IFITM3,IL1B,IL1RN,ITGAM,ITGAV,JAG1,KLF4,Klrk1,LILRB4,LYZ,MAF,MAFB,MITF,MMP12,MMP2,MRAS,Mt1,NDRG1,NR4A2,NRP2,PDCD1LG2,PLA2G4A,PLAU…
SMARCA4	transcription regulator	Activated	6.202	5.18e-20	ADAM15,ADGRG1,AHNAK,ALDH2,ANGPTL2,ARRDC4,CCL2,CCND1,CCR1,CCR8,CCRL2,CDH1,CDKN1A,CDKN2A,CDKN2B,CEBPB,COL1A1,CP,CSF1,CSF2RA,CTSB,CXCR6,DUSP4,DUSP6,DYNLT3,EBF1,EGR1,FABP4,FADS3,FBLIM1,FCGR2A,FHL2,FN1,FOS,FOSL2,GULP1,HEXB,HFE,HPGD,IER3,IFI16,IFITM2,IFITM3,IGF1,IGFBP7,IL1B,INHBA,ITGA5,ITGAV,KIT,LGALS3,LMNA,LOXL2,MAP1B,MMP2,Mt1,MYLK,NR2F2,NRP2,OCIAD2,PARVA,PERP,PLAUR,PLIN2,Pmaip1,PON3,PPP1R14C,RBP1,RGS…
CTNNB1	transcription regulator	Activated	5.505	9.43e-20	ALCAM,ANXA1,APCDD1,APP,ATP6V0A1,BCL2L11,BGN,BMP1,Ccl7,CCND1,CD34,CDH1,CDKN1A,CDKN2A,CDKN2B,CEBPA,CEMIP2,COL1A1,COL4A1,COL4A2,CRABP2,CTDSPL,CTNNA1,CTNND2,CTSZ,Cxcl9,CYP51A1,CYR61,ECM1,ENPP1,ETV1,F13A1,F2R,FABP4,FASLG,FBLN2,FCER1G,FN1,FOS,FOSL1,FSHB,FZD7,GALC,GHR,GJA1,GPR137B,HHEX,HILPDA,HTRA1,IL1B,IRF8,IRS1,ITGA1,ITSN1,JAM2,KIT,LAMB1,LAMC2,LGALS3,LMNA,LMO2,LPL,ME1,MITF,MMP14,MMP2,MYLK,NRP2,NTN1,P2…
IKBKB	kinase	Activated	5.72	1.5e-19	ANKRD1,ATF3,Cald1,CCL2,Ccl2,CCL3L3,CCL4,Ccl9,CCND1,CCR1,CDH1,CDH13,CDKN1A,CEBPB,CH25H,CP,CSF1,CSF2,CTSB,CTSZ,CXCL2,CXCL3,Cxcl9,DCN,DUSP6,EGR1,FASLG,FOS,GRN,HGF,HMOX1,IFI16,IGFBP6,IGFBP7,IL1B,IL1RN,ITGB5,MMP2,Mt1,Mt2,PLA2G4A,PLAU,PTGS2,RBP1,RGS16,S100A4,SEMA3C,SERPINE2,SOCS2,SOCS3,TIMP2,TIMP3,TNFAIP2,TNFRSF1B,TNFRSF9,Tpm2,TWIST1,VCAM1,VCAN,VEGFA
HGF	growth factor	Activated	4.534	1.71e-19	ACKR3,ADAMTS1,ADGRG1,ANGPTL2,ATF3,BMP2K,BNC1,CAV1,CCL2,Ccl2,CCL4,CCND1,CD93,CDC14A,CDH1,CDKN1A,CDKN2A,CDKN2B,COL1A1,COL1A2,COL3A1,COL4A1,CSF1,CXCL2,CYR61,DUSP4,DUSP6,EFNB2,EGR1,EMP1,EMP2,ENTPD1,ERRFI1,FASLG,FN1,FNDC3A,FOS,FOSB,FOSL1,FPR2,GAB1,GEM,HBEGF,HGF,HMOX1,IGF1,IL1B,INHBA,IRF8,KITLG,LAMC2,LDLR,LGMN,MERTK,MET,MMP14,MMP2,NR4A2,PLAU,PLAUR,PLOD1,PLXNA2,PMP22,PTGS1,PTGS2,RGS2,RHOB,RUNX2,SEMA3A,S…
VEGFA	growth factor	Activated	5.517	5.48e-19	ADAM15,ADAMTS1,AK4,ALDH2,BTK,CAV1,CCL2,Ccl2,CCND1,CCRL2,CD244,CD34,CD68,CD80,CDKN1A,CDKN2A,CLIC4,COL1A1,CTSB,CTSV,CYR61,DUSP4,DUSP5,EFNB2,EGR1,ETV5,FABP4,FGFR1,FN1,FOS,FOSB,GJA1,HAVCR2,HBEGF,HMOX1,IL1B,ITGA1,ITGAV,LAG3,LMNA,MMP12,MMP2,MYLK,NR2F2,NR4A2,PDCD1,PDGFB,PDGFRB,PLAU,PTGS1,PTGS2,RUNX2,SERPINE1,SPARC,THBS1,TIMP1,TNFRSF9,VASH1,VCAM1,VEGFA
ERK1/2	group	Activated	5.892	1.56e-18	ALOX5,ARRB1,ASAH1,BCL2L11,CAV1,CCL2,Ccl2,CCL3L3,CCL4,CCND1,CD80,CDKN1A,CEBPA,CEBPB,COL1A1,COL3A1,CSF2,CTSB,CTSV,CXCL3,DAPK1,DUSP4,EFNB2,EGR1,EIF2AK3,ENO1,FABP4,FOS,FOSB,FOSL1,FSHB,GJA1,HAS2,HBEGF,HPGD,IL1B,IRS2,LDLR,MAPK3,MMP12,MMP2,PFKFB4,PLAU,PLAUR,PTGES,PTGS2,RHOC,RUNX2,SERPINE1,SKIL,SOCS3,SOX9,SPP1,TIMP1,TIMP2,TREM1,VCAM1,VCAN,VEGFA,WISP1
MYD88	other	Activated	5.723	2.23e-18	ARG1,CCL2,Ccl2,CCL3L3,CCL4,CCRL2,CD14,CD200R1,CD38,CD80,CH25H,CISH,CLEC10A,CLIC4,CSF2,CXCL2,CXCL3,Cxcl9,CYR61,Ear2 (includes others),EGR1,FCER1G,FOS,FPR2,Gzmb,HMOX1,IGF1,IL1B,IL1RN,INHBA,IRF8,JAG1,LPAR1,MET,MMP14,MMP2,MRC1,MSR1,PILRA,PLA2G4A,PSTPIP2,PTGES,PTGS2,SERPINE1,SLC16A3,SLC7A2,SOCS3,SPP1,TIMP1,TLR2,TSC22D1,VCAM1,WISP1
MAP2K1	kinase	Activated	5.349	2.32e-18	ADGRG1,APOE,ATF3,BCL2L11,CCL2,CCL3L3,CCL4,CCND1,CDKN1A,CDKN2A,CDKN2B,CEBPA,COL1A1,COL1A2,COL3A1,CSF2,CTSB,CXCL3,DAB2,DUSP5,DUSP6,ENO1,ETV5,F2R,FASLG,FOS,FOSL1,IRS1,ITGA5,ITGB4,LDLR,LGALS3,MITF,MMP12,MMP14,MMP2,PLA2G4A,PLAUR,PTGS2,SERPINE2,SIRPA,TGM2,THBS1,TNFRSF11A,TWIST1,VEGFA
FGF2	growth factor	Activated	5.322	2.9e-18	ANG,BGN,CAV1,CCL2,Ccl2,CCND1,CDH1,CDKN1A,COL1A1,COL1A2,COL3A1,CSF1,CXCL2,CYR61,DCN,DKK2,EFNB2,EGR1,ENO1,ENPP1,ERRFI1,ETV1,ETV5,FABP4,FBN1,FGFR1,FN1,FOS,FOSL1,GJA1,HAS2,HBEGF,HGF,HPSE,IGF1,IL1B,INHBA,IRS1,ITGA5,LMNA,MET,MITF,MMP2,NF1,NR4A2,PDGFB,PDGFC,PDGFRB,PLAU,PLAUR,PTGS2,RUNX2,S100A4,SDC1,SERPINE1,SOCS3,SOX9,SPARC,SPP1,SPRY2,TF,THBS1,TIMP1,TIMP3,TNFSF10,TWIST1,VCAM1,VEGFA
NFKBIA	transcription regulator	Activated	3.735	1.36e-17	ACKR3,ANKRD1,AXL,BNIP3,CCL2,Ccl2,CCL3L3,Ccl7,Ccl9,CCND1,CCR1,CD80,CDH1,CDH13,CDKN1A,CEBPB,CH25H,COL1A2,COL3A1,COL5A2,CP,CSF1,CSF2,CTNNA1,CTSB,CTSZ,CXCL2,CXCL3,DCN,DUSP6,ERO1A,FASLG,FHL2,FN1,FOS,FZD7,GRN,GSTM5,HMOX1,HOXA10,HPSE,IER3,IFI16,IGF2R,IGFBP6,IL1B,IL1RN,ITGAV,JDP2,LIMA1,LITAF,MMP14,Mt1,Mt2,PLAU,PMEPA1,PTGS2,RBP1,RGS16,SDC1,SDC4,SEMA3C,SERPINE2,SOCS3,SOX9,TIMP1,TIMP2,TIMP3,TLR2,TLR4,TNFAIP…
SMAD3	transcription regulator	Activated	5.161	2.82e-17	ANKRD1,ASPN,BCL2L11,BGN,CCL2,Ccl2,CCL3L3,CCL4,CCND1,CDH1,CDKN1A,CDKN2A,CDKN2B,COL1A1,COL1A2,COL3A1,COL6A1,COL6A3,CXCL3,DAPK1,DEPTOR,DUSP4,EGR1,FN1,FOS,FPR2,FSHB,HAS2,HBEGF,HMOX1,IL1B,ITGB5,JAG1,JAM2,LPAR1,MMP12,PDGFB,PMEPA1,PTGS2,RHOB,RUNX2,SERPINE1,SKIL,SPP1,TBX3,TF,TGFB3,THBS1,TIMP1,TIMP3,VEGFA,ZEB2
TLR4	transmembrane receptor	Activated	5.739	4.7e-17	APP,ATF3,CCL1,CCL2,Ccl2,CCL3L3,CCL4,Ccl7,CCR5,CD14,CD200R1,CD38,CD80,CDH1,CDK6,CERS6,CISH,CSF2,CXCL2,CXCL3,Cxcl9,CYR61,DAB2,FASLG,FCGR2B,FGL2,HBEGF,HHEX,HMOX1,HPSE,HTRA1,IFI16,IFITM3,IL1B,INHBA,IRAK3,IRF8,ITGAM,JAG1,LILRB4,MERTK,MET,NR4A2,PLEK,PLK2,PRDM1,PTGES,PTGS2,RGS16,RILPL1,SGMS2,SMPD1,SOCS3,SPP1,TCF4,TLR2,TLR4,TNFSF10,TREM1,TREM2,TSC22D1,VCAM1,Wfdc17
TGFB3	growth factor	Activated	4.048	4.75e-17	ASPN,CDH1,CDKN1A,CDKN2A,CDKN2B,COL1A1,COL1A2,COL3A1,COL5A1,CYR61,FN1,FOS,FOSB,FOSL2,GJA1,HTRA1,ITGAV,LTBP2,MICAL2,MMP2,MYO10,PALLD,PLAUR,PLOD2,SDC3,SERPINE1,SERPINE2,SKIL,TGFB3,THBS1,TIMP3,TJP1,VEGFA,ZEB2
EGFR	kinase	Activated	2.747	8.33e-17	ACOT7,ANXA1,BCL2L11,CAV1,CCL2,CCND1,CDH1,CDK6,CDKN1A,CDKN2A,CEBPB,COL1A1,COL3A1,COL5A2,COL6A1,COL6A2,COL8A1,CSF2,CXCL14,DSC2,DUSP4,EFNB2,EGR1,F2R,FBLN2,FBN1,FOS,FOSL1,FOSL2,GHR,GJA1,GRN,HAS2,HBEGF,IER3,IGF1,IL1B,ITGB5,JAG1,MET,MMP14,MMP2,MXI1,NFIB,PBX1,PLA2G4A,PLAU,PLAUR,PTGES,PTGS1,PTGS2,RAI14,RHOB,RUNX2,SERPINE1,SERPINE2,SLC2A3,SOCS3,SOX9,SPRY2,TGM2,THBS1,TWIST1,VCAN,VCL,VDR,VEGFA,ZEB2
CSF3	cytokine	Activated	3.757	1.64e-16	ADGRE1,ARG1,C3AR1,Ccl2,CCL3L3,CD14,CD300LD,CD34,CDK6,CEBPA,CEBPB,CISH,CX3CR1,CXCL3,DUSP6,EGR1,ENTPD1,FCGR1A,FOS,GFI1,GJA1,GZMH,HGF,HMOX1,IGF1,IL1RN,ITGAM,KIT,KITLG,KLRC1,LYZ,MET,MMP2,NFIL3,SOCS3,SPI1,TLR2,TLR4,TLR8,TNFRSF1B,TNFSF10,VCAM1,VEGFA
P38 MAPK	group	Activated	6.043	2.22e-16	ATF3,BGN,BNIP3,CAV1,CCL2,Ccl2,CCL3L3,CCND1,CD80,CDKN1A,CDKN2A,CEBPA,CEBPB,COL3A1,CSF2,CXCL2,CXCL3,EGR1,FABP4,FASLG,FN1,FOS,GJA1,HMOX1,HTRA1,IER3,IL1B,IL1RL1,IL1RN,INHBA,ITGAM,ITGAV,ITGB4,JAM2,KLF4,MITF,MMP12,MMP2,Nedd4,PLA2G4A,PLA2G7,PLAU,PLAUR,PTGS2,RAB7B,RBP1,RHOB,RUNX2,SDC2,SERPINE1,SOCS3,THBS1,TIMP1,TIMP2,TIMP3,TLR2,TNFSF10,TREM1,TWIST1,VCAM1,VDR,VEGFA,WNT5A
TWIST1	transcription regulator	Activated	2.029	2.22e-16	ADAMTS1,ALCAM,CCL2,Ccl2,CDH1,CDKN1A,CDKN2A,COL1A1,COL6A1,DCN,DNM1,EFNB2,FN1,FOS,FOSL1,GSN,IL1B,ITGB5,KIT,LMNA,MET,MMP2,MXRA8,OLFML3,PAM,PCDH18,PCOLCE,PXDN,RHOC,RUNX2,SDC3,SEMA5A,SPP1,TF,TGFBI,TIMP3,TNFRSF21,VCAN,VEGFA,WISP1,ZEB2
STAT6	transcription regulator	Activated	2.692	2.56e-16	ALDH2,APOE,ARG1,CCL2,Ccl2,CCL3L3,Ccl6,CCR5,CD38,CDKN1A,CISH,COBLL1,COL1A1,COL1A2,CTSB,CXCL2,CXCL3,DENND4A,EGR1,FABP4,FCER1G,FCGR1A,FCGR2A,FCGR3A/FCGR3B,FLRT2,FNIP2,GFI1,Gzmb,HCK,IFI16,IGF1,IL1RN,IRS2,JAG1,LILRB4,MAF,MMP12,MMP14,MMP2,MYO6,NEDD9,NFIL3,PDCD1LG2,PDGFC,PLD1,PROS1,PTGS2,S100a11,SAMD4A,SAMSN1,SELENBP1,SERPINB6,SERPINE1,SERPINF1,SOCS2,TIMP1,TNFRSF11A,VCAM1
ERK	group	Activated	5.513	2.79e-16	BCAR3,BCL2L11,BGN,CAV1,CCL2,Ccl2,CCL4,Ccl7,CCND1,CCR1,CDH1,CDKN1A,COL1A1,COL3A1,CSF2,CTTN,CXCL2,EGR1,FABP4,FN1,FOS,FOSL1,FOSL2,HBEGF,HMOX1,IER3,IL1B,IRS1,ITGAM,JAG1,LAMB1,LDLR,MAFB,MMP14,MMP2,MYLK,NDRG1,PDGFC,PLAU,PRDM1,PTGES,PTGS2,RAB7B,RUNX2,SERPINE1,TGM2,THBS1,TIMP1,VCAN,VEGFA
SPI1	transcription regulator	Activated	4.342	3.96e-16	ADGRE1,BTK,C1QC,C3AR1,CCL4,CCND1,CD14,CD68,CDKN1A,CEBPA,CSF1,CSF1R,CSF2RA,CSF2RB,Cxcl9,DAB2,DUSP6,EBF1,EVI5,FCER1G,FCGR2B,FES,FOS,GFI1,GPR84,IL1B,IL1RN,IRAK3,ITGA5,ITGAM,JDP2,KIT,KLF4,Klra7 (includes others),LMO2,LYZ,MMP2,MRC1,NCF1,NCF2,PTGS2,SPI1,SPP1,TLR2,TLR4,TREM1
PPARG	ligand-dependent nuclear receptor	Activated	2.314	6.7e-16	APOE,APP,CAV1,CAV2,CAVIN2,CCL2,Ccl2,CCND1,CDH1,CDK6,CDKN1A,CEBPA,CEBPB,COL1A1,COL1A2,CRABP2,CXCL14,CXCL2,CXCL3,DHRS3,EIF4EBP1,ERO1A,F11R,FABP4,FAM20C,FDPS,FN1,FOSL1,HEBP1,HGF,HMOX1,HSD3B7,IDH1,IGF1,IGFBP6,IGFBP7,IL1B,IRS1,IRS2,KLF4,KLF6,LDLR,LPL,ME1,MGST1,MMP14,NCF1,NDRG1,NR2F2,PF4,PID1,PLIN2,PRDM1,PRKG2,PTGES,PTGS2,PYGL,RHOB,RNF144B,RUNX2,S100a11,SDC1,SERPINE1,SMO,SOCS3,SPP1,TCF4,TJP1,TLR4,TNFSF…
FN1	enzyme	Activated	4.317	1e-15	APOE,APP,CCL2,CCL4,CCND1,CDH1,CDK6,CDKN1A,CEBPB,CLIC4,COL1A1,CSF2,CXCL2,CXCL3,DHCR24,EPB41L1,FERMT2,FN1,FOS,IL1B,IRS1,ITGA1,ITGA5,ITGAM,ITGAV,MMP14,MMP2,PDGFB,PLAU,PLAUR,RALB,RUNX2,SCRN1,SDC1,SDC4,SERPINE1,SOCS3,SOX9,SPARC,SPP1,TCF4,TGM2,THBS1,TIMP2,TLR2,TNFAIP2
OSM	cytokine	Activated	3.669	1.02e-15	ABCC3,ADAMTS1,ANXA1,ANXA2,ANXA3,ARG1,ASAH1,C1R,CASK,CCL2,Ccl2,CCND1,CDC42EP4,CDH1,CDKN1A,CEBPA,CH25H,COL1A1,COL1A2,COL3A1,COL6A1,COL8A1,CSF2,CTSV,CXCL2,CXCL3,DAPK1,DHCR24,DHRS3,DSC2,ECM1,EIF4EBP1,FN1,FOS,GAB1,GAS7,GNS,HBEGF,HGF,HMOX1,HOXA9,HSPA2,IGFBP6,IL13RA1,IL1B,IRS1,JAG1,LDLR,LITAF,MMP2,MRC1,NUAK1,PDPN,PLA2G4A,PLAU,PRDM1,PTGES,PYGL,QKI,RAB31,RAB4A,RAP2A,RNASE4,SERPINB8,SERPINE1,SLC16A3,SLC7A8…
STAT5A	transcription regulator	Activated	3.12	1.24e-15	ALDH3A1,C15orf48,C9orf152,CCL3L3,CCND1,CCR5,CD68,CDH1,CDH17,CDK6,CDKN1A,CEBPA,CEBPB,CISH,DUSP5,FABP4,FASLG,FCER1G,FKBP14,FOS,FOSB,FOSL2,GALC,Gzmb,Gzmc,HIST1H1C,IFITM2,IGF1,IL12RB2,KIT,Klra7 (includes others),KLRB1,KLRC1,Klrc2/Klrc3,Klre1,Klrk1,KRT80,MAF,NR4A2,PRDM1,PRSS23,RAB27B,RIN2,RUNX2,SELENBP1,SLC2A3,SLC7A8,SOCS2,SOCS3,SYTL2,TGFBI,TM4SF1,TNFRSF11A,TNFRSF18,TNFRSF9,TROVE2
ESR1	ligand-dependent nuclear receptor	Activated	3.217	1.33e-15	ABCC3,ACKR3,AHNAK,ALCAM,ALOX5,ANGPTL2,ANLN,ANXA3,ANXA4,APOE,AQP1,ARHGAP18,ARRB1,ATF3,BCL2L11,BCR,BMPR2,CAMK1,CAV1,CAV2,CCL2,CCL4,CCND1,CDH1,CDK6,CDKN1A,CDKN2A,CDKN2B,CEBPA,CEBPB,CEMIP2,CFL2,CKB,CLEC7A,COL5A2,COL8A1,CP,CPE,CRABP2,CSF2,CTSB,CTSC,CXCL3,CYFIP1,DAB2,DLG2,DUSP4,DUSP5,EFNB2,EGR1,ENO1,FGFR1,FMN1,FOS,FOSB,FOSL1,FOSL2,FSHB,GAS7,GEM,GHR,GJA1,GNAQ,GNG12,GSN,GULP1,HBEGF,HEBP1,HFE,HSD17B7,HSPA…
ITK	kinase	Activated	5.192	1.84e-15	CCR8,CD244,CX3CR1,CYSLTR2,DENND4A,EHD4,F2R,FASLG,FCER1G,Gzmb,IL18RAP,ITGA1,Klra7 (includes others),KLRB1,KLRC1,Klrc2/Klrc3,KLRD1,Klrk1,LAT2,LYN,MAF,Serpina3g (includes others),SPRY2,SRGAP3,STYK1,SULF2,TF,TIRAP,TNFSF10
Ap1	complex	Activated	4.544	4.58e-15	ATF3,BCL2L11,C3AR1,CCL2,CCL3L3,CCL4,CCND1,CSF2,DUSP6,FABP4,FASLG,FN1,FOS,FOSL1,FSHB,HMOX1,HPGD,IGF1,IL1B,LPL,MET,MMP12,MMP2,MSR1,NDRG1,PLAU,PRDM1,PTGS2,S100A4,SERPINE1,SPARC,SPP1,TIMP1,TLR4,VCAM1,VDR,VEGFA
TGFBR2	kinase	Activated	2.258	5.15e-15	ALOX5AP,BGN,C5AR1,Ccl2,Ccl7,CCND1,CD14,CDH1,CDKN1A,CDKN2A,CDKN2B,CLIC4,COL1A1,COL1A2,CXCL2,FN1,GATM,GJA1,HGF,HPGD,IL1B,KLRB1,Klrk1,MMP12,MMP14,MMP2,MYOF,NFIB,PDGFB,PDPN,RUNX2,SERPINE1,SKIL,SLC2A3,SOCS3,SPARC,SPP1,TGFB3,THBS1,TIMP1,VCL,VEGFA,WDFY3,ZMIZ1
TAZ	enzyme	Activated	2.173	5.49e-15	ADAMTS1,AHNAK2,ANKRD1,ANXA1,ARHGAP29,AXL,BASP1,CAMK2N1,CAV1,CAV2,CCL2,CYR61,FN1,IFI16,IRS1,KIT,MET,MYOF,NAV3,PPP1R3B,PRSS23,RUNX2,SEMA3C,SERPINE1,UPP1
PI3K (complex)	complex	Activated	5.452	5.98e-15	ALOX5AP,ATF3,BCL2L11,CCL2,Ccl2,CCL4,CCND1,CCR1,CDH1,CDKN1A,CDKN2B,CEBPB,COL1A1,FASLG,FN1,FOS,FOSL1,FSHB,GJA1,GSTM5,HBEGF,HMOX1,IGF1,IL1B,IL1RN,ITGAM,LTBP2,MITF,MMP12,MMP14,MMP2,MRC1,NR4A2,NUPR1,PLA2G4A,PRDM1,PTGS2,RGS2,RHOB,SEMA6D,SERPINE1,SKIL,SOCS3,SOX9,SPI1,SPP1,TGM2,THBS1,TLR4,TNFRSF11A,TNFSF10,TREM1,VCAM1,VEGFA
CHUK	kinase	Activated	5.814	6.7e-15	ACKR3,ATF3,CCL2,Ccl2,CCL3L3,CCL4,Ccl9,CCND1,CCR1,CDH13,CDKN1A,CEBPB,CH25H,CP,CSF1,CSF2,CTSB,CTSZ,CXCL2,CXCL3,DCN,DUSP6,FOS,GRN,HMOX1,IFI16,IGFBP6,IL1RN,MMP2,Mt1,Mt2,PLA2G4A,PLAU,PTGS2,RBP1,RGS16,SEMA3C,SERPINE2,SOCS3,SPP1,SRC,TIMP3,TNFAIP2,TNFRSF1B,TWIST1,VCAM1,VEGFA
CREB1	transcription regulator	Activated	4.13	8.04e-15	AK4,ANGPTL2,APOE,ARG1,ATF3,BAG3,BNIP3,CACNA2D1,CAPN5,CCL4,CCND1,CD68,CD9,CDH13,CDK14,CDKN1A,CEBPB,CH25H,Chil3/Chil4,CLMP,CPD,CREM,CSRP2,CXCL2,CYP51A1,CYR61,DKK2,DUSP14,ECM1,EGR1,EHD4,ENTPD1,ERRFI1,FAM19A1,FGL2,FN1,FOS,FOSB,GDA,GEM,HAS2,HMGCS1,HMOX1,HPGD,IER3,IL1B,INHBA,IRS2,ITGBL1,KLF4,LAYN,LDLR,LITAF,LPL,LSS,MRC1,MSMO1,NECTIN3,NEO1,NF1,NFIL3,NR4A2,NREP,Nrgn,NRP2,OCIAD2,PAM,PCDH19,PLA2G4A,PLXNA2,…
F2	peptidase	Activated	6.309	1.07e-14	CCL2,CCND1,CD68,CDKN1A,COL1A1,COL4A1,CXCL3,CYR61,EGR1,EHD4,ELL2,ENTPD1,F2R,FN1,FOS,FOSB,FOSL1,FOSL2,HAS2,HBEGF,HMOX1,IER3,IGF1,IL1B,KLF6,LAMP2,LOXL2,MAPK3,NCF1,NCF2,PDCD1LG2,PDGFB,PLA2G4A,PLAUR,PROS1,PTGS2,RHOB,RHOJ,SAMD4A,SDC4,SERPINE1,SLC2A3,SLIT2,TGFB3,THBS1,TIMP2,TNFSF10,TNNT2,VCAM1,VEGFA
ETS1	transcription regulator	Activated	3.833	1.1e-14	CAV1,CCL2,Ccl2,CCND1,CCR8,CD14,CDK6,CDKN1A,CDKN2A,COL1A2,CSF1R,CSF2,EGR1,FASLG,FCGR2A,FN1,Gzmb,HGF,HMOX1,HPGD,HPSE,HSPA1A/HSPA1B,HSPB8,Klra7 (includes others),Klre1,Klrk1,MET,MMP2,MSR1,NCF1,NFIL3,PERP,PF4,PLAU,PRDM1,RHOBTB3,RUNX2,SCAMP1,SERPINB6,Serpinb9b,SERPINE1,SPI1,SPP1,TWIST1,VEGFA,ZEB2
IL18	cytokine	Activated	4.518	1.2e-14	ATF3,CCL2,Ccl2,CCL3L3,CCL4,CCR5,CD244,CDH1,CSF1,CSF2,CXCL16,CXCL3,CYSLTR2,FASLG,FCGR3A/FCGR3B,FOSL2,GJA1,Gzmb,GZMH,HAVCR2,IL12RB2,IL18RAP,IL1B,ITGAM,KIT,NFIL3,PDCD1,PTGS2,SLC2A3,SOCS2,SPP1,TF,TIMP1,TLR4,VCAM1,VEGFA
STAT4	transcription regulator	Activated	6.695	1.47e-14	AHNAK,ALDOC,ASPH,BCL2L11,CAPN5,CCL2,CCR5,CXCL2,CXCL3,Cxcl9,Cyp2d22,DAPK2,DDAH2,ERO1A,ERRFI1,ETV5,FCER1G,FZD7,GJA1,HCFC2,HEXB,HILPDA,Hspa1b,IER3,IL12RB2,IL18RAP,ITIH5,KLF9,LRP1,LTBP3,Mt1,NDRG1,P4HA2,PLOD2,PRDM1,PYGL,RGS16,RNF128,S100A4,SELENBP1,SERPINE1,SH3GLB1,SLC2A3,SOCS3,STC2,TGFB3,TIMP1,TWIST1,VEGFA
PTK2	kinase	Activated	2.793	2.03e-14	Ccl2,CCND1,CDKN1A,COL1A1,COL1A2,CXCR6,CYR61,FOS,IRS1,ITGA5,KRT14,LDLR,LPP,MMP2,P4HA1,PALLD,PDGFRB,PRRX1,THBS1,TIMP1,TIMP3,TJP1,VCAM1
SRC	kinase	Activated	3.055	2.21e-14	CAV1,CAVIN1,CCL2,CCND1,CDH1,CDKN1A,COL1A2,CSF2,CTNND1,CTSB,CTSV,ENO1,F2R,FN1,FOS,FOSL1,GJA1,HAS2,LAMP2,LDLR,MMP2,PLAU,PLAUR,PTGS2,SIRPA,SPP1,SRC,TJP1,TNFRSF11A,TWIST1,VCAM1,VEGFA
NOS2	enzyme	Activated	2.727	2.71e-14	ALDH3A1,APP,BNIP3,CCL2,Ccl2,CCL3L3,CCL4,Ccl7,Ccl9,CD14,CD80,CDKN1A,Chil3/Chil4,CLEC4D,COL4A1,CP,CTSC,CXCL2,CXCL3,Cxcl9,FABP4,FASLG,GJA1,HMOX1,IL1B,IL1RN,IRS1,IRS2,KLF6,LILRB4,LPAR1,PERP,PTGS1,PTGS2,SERPINH1,STXBP1,TIMP1,TLR4,TNFSF10,TNNT2,VEGFA
CG	complex	Activated	5.45	3.22e-14	ADAMTS1,APCDD1,CCL2,Ccl2,Ccl7,CD93,CDH1,CDKN1A,CEBPA,CEBPB,CEP170,CREM,CTSV,CXCL3,DPT,DUSP6,EFNB2,EGR1,EMP1,FABP4,FAM110C,FASLG,FGL2,FZD4,GAS1,GJA1,HAS2,HPGD,HPSE,HSD17B7,IER3,IGF1,IL1B,INHBA,IRS2,ITGA1,ITGAV,ITGB5,KLF4,LDLR,MAF,MAPK3,MMP2,NR2F1,PLAU,PLAUR,PRKG2,PTGS1,PTGS2,RGS2,RUNX2,SDC1,SDC4,SPP1,SPRY2,SRXN1,STEAP1,TENM4,TIMP1,TM4SF1,UPP1,VCAN,VEGFA
IGF1	growth factor	Activated	4.869	3.52e-14	APP,BCL2L11,BGN,C1QA,Ccl2,CCL3L3,CCL4,CCND1,CDH1,CDKN1A,CEBPB,CISH,COL1A1,COL3A1,CSF1,CYR61,DCLK1,EFNB2,EGR1,FABP4,FGFR1,FN1,FOS,FOSB,FOXG1,GHR,GPD2,HGF,HMOX1,IER3,IFITM3,IGF1,IGFBP6,IL1B,IRS1,IRS2,ITGA5,ITGAV,ITGB5,LPL,MAFG,MAPK3,MMP14,MMP2,NCF2,NTN1,NUPR1,PCOLCE,PDGFRB,PLAU,PLAUR,PTGS2,RUNX2,SERPINE1,SOCS3,SPP1,SQLE,TF,TGFBI,THBS1,TJP1,TLR4,TWIST1,VCAM1,VEGFA
WT1	transcription regulator	Activated	2.099	4.34e-14	BTK,CCL2,CCND1,CDH1,CDKN1A,CLIC4,COL4A1,CSF1,CSF1R,CTSV,EGR1,EPS8,FDFT1,FDPS,FGFR1,FOSB,HBEGF,IGF1,IL1B,IRF8,ITGAM,KLF4,LGALS3,LRP1,LSS,MGST1,MMP14,MMP2,NDRG1,NR4A2,PLAUR,PTPN9,RBPJ,SDC1,Serpinb9b,SERPINE1,SLC2A3,SOX9,SQLE,TFAP2A,TGFB3,THBS1,TIMP3,TM4SF1,TSC22D1,VDR,VEGFA,ZMIZ1
EDN1	cytokine	Activated	5.26	4.84e-14	ANXA1,ANXA4,CCL2,CCND1,CDH1,COL1A2,COL4A1,COL5A1,CTNND1,CYR61,EGR1,ERRFI1,FN1,FOS,FOSB,FOSL1,GJA1,GRN,HBEGF,INHBA,ITGA5,ITGAM,ITGAV,MITF,MMP2,NCF1,NUPR1,PLAU,PLAUR,PLOD1,PTGS1,PTGS2,SDC1,SERPINE1,SOCS3,TGM2,THBS1,TIMP1,TIMP3,VCAM1,VCAN,VCL,VEGFA
TREM1	transmembrane receptor	Activated	4.322	5.13e-14	ACKR3,ARRDC4,ASPH,ATF3,Ccl2,CCRL2,CD14,CDKN2B,CEBPB,CSF1,CSF2,CXCL2,CXCL3,DUSP14,DUSP4,EGR1,EIF2AK3,FERMT2,FNDC3A,FOSL1,GEM,GPRC5A,HBEGF,HSD3B7,IL1B,IL1RL1,INHBA,LPL,NR4A2,PLD1,PTGS2,RGS16,RHOBTB3,RHOU,RIN2,SPP1,SPRY2,STARD4,THBS1,TLR2,TLR4,WNT5A
PTH	other	Activated	4.194	5.35e-14	ADAMTS1,AHNAK,CCL2,Ccl2,CCND1,CDKN1A,CEBPB,COL1A1,COL1A2,CREM,CSF1,CXCL2,EFNB2,FN1,FOS,FOSB,FOSL2,GALNT3,GJA1,GNG12,IGF1,ITGAV,LIMA1,LMNA,MMP2,NFIL3,NR4A2,PHLDB2,PLAU,PTGS2,RGS2,RUNX2,SDC4,SOCS3,SPP1,SRC,TMEM119,VDR
RETNLB	other	Activated	4.059	9.21e-14	BMP1,CCL2,Ccl2,CCL3L3,Ccl9,CCR1,CCR5,COL1A1,COL1A2,FABP4,FGFR1,FN1,IGF1,IL13RA1,IL1B,IRS1,IRS2,MMP12,MMP2,PLA2G15,SOCS2,STOM,TIMP1,Tlr13,TLR2,WISP1,WNT5A
CEBPB	transcription regulator	Activated	5.19	1.02e-13	ALOX5AP,APCDD1,ARG1,CCL2,Ccl2,CCL3L3,CCL4,CCND1,CCR5,CD14,CDKN1A,CDKN2B,CEBPA,CEBPB,CLEC4E,COL1A1,COL1A2,COL5A2,CP,CSF1R,CTSC,CXCL2,CXCL3,DAB2,DAPK1,DCN,EFNB2,FABP4,FHL2,FOS,GAS1,HAS2,HGF,IER3,IFITM3,IGF1,IL1B,IL1RN,IRS1,IRS2,LAMC1,LDLR,LYN,MMP11,MSR1,NDRG4,NUPR1,PLA2G4A,PLAUR,PTGES,PTGS1,PTGS2,RUNX2,SERPINE1,SOCS3,SPP1,SQOR,TF,TLR8,TM4SF1,UGT1A6,UPP1,VCAN,VDR
WNT3A	cytokine	Activated	3.294	1.14e-13	APP,ARHGAP18,ARRDC4,BGN,Casp12,CCL3L3,CCND1,CD68,CEBPA,CEBPB,CEMIP2,COL1A1,CYR61,DCN,DKK2,ETV5,FABP4,FHL2,FN1,GAS1,HAS2,IRS1,IRS2,JAM2,KIT,KITLG,KLF4,MITF,MMP14,NEK6,PLD1,PMEPA1,PMP22,PTGS2,RHOU,RUNX2,SDC4,SLC7A2,SOX9,SPARC,TBX3,TCF4,TGFB3,THBS1,TIMP3,TWIST1,VCAM1,VEGFA,WISP1,WNT5A
HIF1A	transcription regulator	Activated	5.499	1.17e-13	ADAM15,ADAMTS1,ALDOC,ALOX5AP,ANKRD37,APOE,AXL,BGN,BNIP3,CAV1,Ccl2,CCND1,CCR5,CDH1,CDKN1A,CDKN2A,CXCL2,CXCL3,CYR61,ENO1,ERO1A,FHL2,FN1,FOS,GHR,GJA1,HILPDA,HIST1H1C,HMOX1,IGF1,IL1B,IRS2,ITGA1,ITGA5,ITGAV,KIAA1217,KRT14,LOXL2,MET,MITF,MMP2,NDRG1,P4HA1,P4HA2,PDGFB,PFKFB4,PLAUR,PLOD2,PTGS2,QKI,SDC4,SERPINE1,SLC2A3,SOCS3,SOX9,STC2,TCF4,TGFB3,THBS1,TLR2,TNFAIP2,TPI1,VCAM1,VEGFA
CEBPA	transcription regulator	Activated	4.664	1.21e-13	ALOX5AP,ANXA1,APCDD1,ARG1,C3AR1,CCL4,CCR1,CD14,CDKN1A,CEBPA,CEBPB,COL1A1,COL1A2,CRABP2,CREG1,CSF1,CSF1R,CSF2RA,CTNNA1,DYNLT3,EFNB2,FABP4,FCGR1A,FOS,GAS1,GJA1,GPR84,HAS2,HGF,HMOX1,HPGD,IER3,IGF1,IL1RN,IRS1,IRS2,ITGAM,ITGB5,KLRC1,KRT14,LITAF,LPL,NFIL3,NR4A2,PLIN2,PLOD2,PRDM1,PTGS1,PTGS2,QKI,RAB31,RGS2,RUNX2,SERPINE1,SERPINF1,SOCS3,SPI1,SPP1,TFAP2A,THBS1,TNFRSF11A,TNFSF10,VCAN,VCL,VDR,ZMIZ1
RAS	group	Activated	3.796	1.38e-13	BCL2L11,BNIP3,CAV1,CCL2,CCND1,CDK6,CDKN1A,CDKN2A,CDKN2B,CEBPA,EGR1,FOS,FOSL1,HMOX1,IGF1,LDLR,MAPK3,MET,MITF,MMP2,PDGFB,PLAU,PLAUR,PLD1,PRDM1,PTGES,PTGS2,Raet1a,SERPINE1,SERPINE2,UPP1,VEGFA
Jnk	group	Activated	4.468	1.49e-13	APP,ASAH1,BCL2L11,CCL2,Ccl2,CCL4,CCND1,CD80,CDH1,CLEC10A,COL1A1,COL3A1,CXCL3,EGR1,FABP4,FASLG,FN1,FOS,FOSB,GJA1,HMOX1,IGF1,IL1B,KLF6,MMP12,MMP14,MMP2,MRC1,NCF1,PDGFB,PLAU,PLAUR,PTGES,PTGS2,RBP1,SERPINE1,SOCS3,TGM2,TIMP1,TWIST1,VCAM1,VCAN
CYR61	other	Activated	3.214	1.49e-13	BCL2L11,CCL2,Ccl2,CCL3L3,CCL4,Ccl7,CCND1,CDKN1A,COL1A1,COL1A2,CXCL2,CXCL3,CYR61,FCER1G,FN1,FZD7,IL1B,ITGA5,ITGAV,MMP2,PLAU,SERPINE1,TIMP1,TIMP2,TLR4,TNFSF10,VEGFA,WNT5A
LDL	complex	Activated	5.383	1.52e-13	APOE,ATF3,AXL,CCL2,Ccl2,CCL4,CCND1,CD68,CD80,CDKN1A,CDKN2A,CREM,CSF2,CX3CR1,CXCL2,EGR1,FABP4,FCGR1A,FCGR2B,FDPS,FOS,FOSB,GAS6,HAS2,HMOX1,IGF1,IL1B,IL1RN,IRAK3,ITGAV,LDLR,LRP1,MMP12,MMP14,MMP2,MSR1,NCF1,NR4A2,PLAU,PLIN2,PTGS2,SERPINE1,SIGLEC1,SOCS3,TLR4,VCAM1,VEGFA
IL15	cytokine	Activated	4.423	1.67e-13	ANXA1,BCL2L11,CCL2,Ccl2,CCL4,CCND1,CCR1,CD244,CD38,CD80,CDH1,CDK6,CDKN1A,CDKN2B,CISH,CMKLR1,CSF1,CSF2,CX3CR1,CXCL2,CXCR6,DUSP14,DUSP5,FASLG,FCGR3A/FCGR3B,GPRC5A,Gzmb,Gzmc,HAVCR2,IL12RB2,IL18RAP,ITGB5,KIT,Klra7 (includes others),KLRB1,KLRC1,KLRD1,Klrk1,LYN,MAF,MAPK3,MAPKAPK3,PDCD1,PLD1,PLEK,PRDM1,PTPRJ,PYGL,RBPJ,RGS16,SOCS2,TIMP1,TJP1,TLR2,TNFRSF9,TNFSF10,UPP1,VCAM1,VDR
Ccl2	cytokine	Activated	3.379	2.06e-13	Ccl2,CCL3L3,CCL4,Ccl7,Ccl9,CD14,CSF1,CTSB,CTSV,CXCL2,CXCL3,FABP4,HGF,IGF1,IL1B,KLF4,LPL,SDC4,TBX3,TLR4,VCAM1
NFkB (complex)	complex	Activated	6.773	3.43e-13	ADGRE1,ANKRD1,APOE,APP,ATF3,C1R,CCL1,CCL2,Ccl2,CCL3L3,CCL4,Ccl7,CCND1,CD80,CDH1,CDKN1A,CEBPB,CLEC4E,COL1A2,CREM,CSF1,CSF2,CXCL2,CXCL3,Cxcl9,Cyb5r3,CYR61,DUSP5,EGR1,ELL2,ENPP1,FASLG,FCGR1A,FN1,FOS,FOXF1,FPR2,GAS6,HAS2,HIP1,HMOX1,IER3,IL1B,IL1RN,ITGAM,ITGAV,JAG1,KIT,LAMP2,LITAF,MMP2,MYLK,NCF2,PLAU,PLD1,PLK2,PTGES,PTGS2,RBPJ,RGS16,SDC4,SERPINE1,SLC16A3,SLIT2,SOCS3,SPP1,TGFB3,TGM2,TIMP1,TIMP2,TLR2,TL…
IL1A	cytokine	Activated	5.016	7.52e-13	ADAMTS1,APP,CCL2,Ccl2,CCL4,CD80,CDKN1A,CSF1,CSF2,CXCL2,CXCL3,CYR61,FASLG,FGFR1,FOS,HMOX1,IGF1,IL1B,IL1RN,INHBA,ITGA5,ITGAV,JAM2,KIT,KITLG,MMP12,MMP14,MMP2,NR2F2,P2RY6,PDCD1LG2,PDGFB,PLA2G4A,PLAU,PTGES,PTGS2,SERPINE1,SPARC,SPP1,TLR2,VCAM1,WNT5A
MIF	cytokine	Activated	3.974	7.7e-13	ADGRE1,ARG1,C3AR1,CCL2,Ccl2,CCL3L3,CCL4,CCND1,CCR1,CCR5,CCR8,CEBPB,COL1A1,CXCL16,CXCL2,CXCL3,CXCR6,F2R,FOS,GFI1,HGF,IL1B,ITIH5,MET,MMP2,PTGS2,TIMP1,TLR4,VCAM1
Vegf	group	Activated	5.986	1.41e-12	ACKR3,ADAM15,ADAMTS1,ADGRG1,ALOX5AP,ANGPTL2,ARHGAP18,ARHGAP23,ARHGEF17,ATF3,BCL2L11,BMP2K,BNC1,BTBD3,Ccl2,CD93,CDC14A,CDH1,CDKN2A,CRABP1,CSF2,CYR61,DUSP4,DUSP5,DUSP6,EFNB2,EGR1,EMP1,EMP2,ENTPD1,ETV5,FABP4,FN1,FNDC3A,FOSB,FOSL1,GAB1,GEM,HBEGF,HMOX1,HPSE,INHBA,JAM2,KITLG,LDLR,LPAR1,LYN,MET,MMP14,MMP2,Mt2,NPL,NR2F2,NR4A2,PLAU,PLAUR,PLOD2,PLXNA2,PMP22,PTGS2,PTPN5,RGS2,SLC7A2,SLCO2B1,SOCS2,SOCS3,TIMP1…
KLF4	transcription regulator	Activated	5.381	1.47e-12	ACVR1,ADAMTS1,ADGRE1,ALCAM,APCDD1,ARG1,BMPR1A,CCND1,CD14,CD34,CDH1,CDKN1A,CDKN2B,CEBPA,Chil3/Chil4,COBLL1,COL1A1,COL8A1,CRABP2,CSF1R,DUSP4,DUSP5,ETV1,FN1,FOXF1,IFITM3,INHBA,IRS1,ITGAM,KLF4,KRT14,MRC1,NCKAP1,NF1,PCDH18,PLAUR,PRDM1,SERPINE1,SERPINH1,TBX3,TEAD1,TF,TGFB3,TWSG1,VEGFA,WLS,WNT5A,YAP1
SP3	transcription regulator	Activated	3.305	1.47e-12	ATF3,Ccl2,CCND1,CDKN1A,CEBPA,COL1A1,COL1A2,CYP51A1,DNM1,EGR1,F2R,FOS,FOSL1,GHR,HAS2,HGF,HPSE,IGF1,IL12RB2,ITGB5,JAM2,KLF4,LDLR,LPL,MET,MMP2,MYLK,NCF2,NPTXR,PCYT1A,PLAU,PLAUR,PRKRA,PTGS1,PTGS2,SERPINE1,SERPINH1,SLC2A3,SPARC,SRC,TIMP1,TIMP2,TLR2,VEGFA
SMAD4	transcription regulator	Activated	3.293	2.51e-12	BGN,CCL2,Ccl2,CCND1,CDH1,CDKN1A,CDKN2A,CDKN2B,COL1A2,CSF1,DAPK1,FN1,FOS,FSHB,GJA1,HAS2,HEBP1,HHEX,HMOX1,IER3,IL1B,IRAK3,ITGB5,JAG1,JAM2,LPAR1,MET,NPR2,PDGFB,PDGFRB,PILRA,PLAU,PTGS2,RUNX2,SERPINE1,SKIL,SMO,SPI1,TBX3,THBS1,TIMP1,TIMP3,Tpm2,VEGFA
Akt	group	Activated	3.572	3.43e-12	AMOT,ANKRD1,BCL2L11,CCL2,Ccl2,CCND1,CDH1,CDKN1A,CEBPB,COL3A1,CP,CSF2,FABP4,FASLG,FN1,FOS,FOSL1,HMOX1,HPGD,IER3,IGF1,IL1B,LMNA,LPL,MMP12,MMP14,MMP2,NDRG1,Nedd4,NRP2,PLA2G4A,PTGS1,PTGS2,RHOB,RUNX2,SEMA6D,SERPINE1,SOCS3,SPP1,THBS1,TIPARP,TJP1,TLR2,TNFRSF11A,VCAM1,VCAN,VEGFA
mir-223	microRNA	Activated	3.258	3.56e-12	ALCAM,APOBEC1,BST1,C15orf48,C5AR1,Cd33,CD34,CD93,CLEC4E,CSF1,EMP1,FAM20C,FGL2,FNIP2,GALC,GPR65,GSTM5,HMGCS1,IFI16,IGF1,IL1B,IL1RN,LPL,MSMO1,Mt2,MYOF,NFIA,Serpina3g (includes others),SLC16A7,TGFBI,Tlr13,TLR4
PGR	ligand-dependent nuclear receptor	Activated	4.891	4.06e-12	ADAMTS1,AK4,CCND1,CDKN1A,CEBPA,CEBPB,COL6A1,COL6A2,CREB3L2,CTDSPL,ELL2,FN1,FOS,GAS6,GPR160,GPRC5A,GSTM3,HBEGF,HPGD,HSPA2,IER3,IRS1,IRS2,ITGB4,KLF4,KLF9,MYO10,NDRG1,NEDD9,P4HA2,PLAU,PLK2,PRKG2,PRRX1,PTGES,PTGS2,RAB27B,RHOC,SDC1,SERPINB8,SPRY2,STEAP1,TGFB3,TGFBI,TIPARP,TM4SF1,TNFRSF21,VCAN,VCL,VDR
AGER	transmembrane receptor	Activated	2.454	5.36e-12	APP,ARG1,CCL2,Ccl2,CCL3L3,CCL4,CCND1,CDKN1A,COL4A1,CSF1,CXCL3,EGR1,IL1B,LPL,MMP12,MMP2,PDGFB,PTGS2,SERPINE1,TJP1,VCAM1,VEGFA
C5	cytokine	Activated	3.567	6.67e-12	ATF3,C5AR1,CCL2,Ccl2,CCL3L3,CCL4,CCND1,CSF1,CSF2,CXCL2,CXCL3,EFNB2,EGR1,EIF2AK3,ERN1,FASLG,FCGR1A,FCGR2A,FCGR2B,HGF,IL1B,ITGAM,MET,NFIX,SERPINE1,TNFAIP2,VCAM1,VEGFA
PPIF	enzyme	Activated	3.024	6.67e-12	CCL1,CCL2,Ccl2,CCL4,Ccl6,Ccl7,Ccl9,CCR1,CCR5,CCR8,CCRL2,CMKLR1,CSF2,CX3CR1,CXCL2,CXCL3,Cxcl9,CXCR6,Gpr137b-ps,HGF,HIST1H2BI,HOXC10,HOXD8,MEIS2,MMP2,PF4,TFAP2A,WNT5A
STAT1	transcription regulator	Activated	4.202	7.92e-12	APOE,ARG1,AXL,BCL2L11,CCL2,Ccl2,CCL3L3,CCL4,CCND1,CCRL2,CD14,CDKN1A,CH25H,Chil3/Chil4,CREM,CSF2,CXCL2,CXCL3,Cxcl9,CYSLTR2,EGR1,FASLG,FCER1G,FCGR1A,FCGR2B,FGL2,FOS,Gzmb,HAVCR2,HTRA1,IFI16,IFITM2,IFITM3,IGF1,IL12RB2,IL1B,IRF8,KLF4,Klrk1,PDGFC,PDGFRB,PF4,PTGS2,Serpina3g (includes others),SOCS3,TLR4,TLR8,TNFSF10,Wfdc17
PRL	cytokine	Activated	5.326	9.82e-12	ANXA2,ANXA3,APP,CAMK1,CAMK2N1,CAV1,CCL2,CCND1,CDH1,CDKN1A,CISH,CNN3,COL1A1,COL1A2,COL3A1,COL5A1,CPD,CTSB,CTSV,DCN,ECM1,EGR1,ENO1,FN1,FOS,HSD17B7,ITGA1,KRT14,LAMC1,MAFG,Marcks,MGST1,MLKL,MMP14,NUPR1,PCOLCE,PDPN,RALB,RNASE4,SDC1,SOCS2,SOCS3,SPARC,SPP1,TDRD7,TIMP1,TIMP2,VDR
AKT1	kinase	Activated	3.11	1.13e-11	ANKH,ANKRD1,BCL2L11,C1QC,CCL2,CCND1,CDH1,CDKN1A,CISH,COL4A1,COL8A1,CTSV,EGR1,FASLG,FN1,FOS,FOSB,FSTL1,GSTM5,HMGCS1,HMOX1,IRS1,IRS2,LAMB1,LSS,ME1,MMP14,MMP2,MSMO1,MSR1,PCOLCE,PDGFRB,PLA2G4A,PTGS2,RHOB,SEMA6D,SERPINE1,SERPINF1,SHOX2,SPP1,THBS1,TIMP1,TNFSF10,VCAN,VEGFA
PLAU	peptidase	Activated	3.414	1.19e-11	ANG,ARG1,C5AR1,CCL2,Ccl2,CCND1,CCR5,Chil3/Chil4,CXCL3,CYR61,FCGR1A,FN1,GJA1,HGF,IGF1,IL1B,ITGAV,ITGB5,MMP12,PLAU,PLAUR,SERPINE1
PTGS2	enzyme	Activated	3.165	1.43e-11	ANG,ANXA1,ANXA2,AQP1,CCL2,Ccl2,CCL3L3,CCL4,CCND1,CD68,CDH1,CDKN1A,CXCL14,CXCL3,EGR1,FABP4,FN1,FOS,IGF1,IL1B,ITGAV,ITGB4,LPL,MMP14,MMP2,MSR1,NR4A2,PLA2G4A,PTGS1,PTGS2,RUNX2,TGM2,TNFSF10,VEGFA
Creb	group	Activated	4.116	1.85e-11	ALOX5,ARG1,ATF3,C3AR1,CCND1,CD14,CDKN1A,CEBPA,COL8A1,CREM,CSF1R,CTSB,CYP51A1,DUSP4,EGR1,ETV5,FCER1G,Fcrls,FOS,FOSL1,FSHB,GDA,GJA1,GSTM3,HAS2,HPGD,HSPB8,IER3,IFI16,IGF1,IL1B,ITGAM,KLRB1,LDLR,LTBP3,MITF,MMP2,NEDD9,NF1,OSBPL3,PCOLCE,PPFIBP1,PTGS2,RGS2,SKIL,SLIT2,SOX9,TCTEX1D2,TF,VEGFA,WISP1
JUNB	transcription regulator	Activated	3.646	1.85e-11	ATF3,CAV1,CCL3L3,CCND1,CD68,CDKN2A,COL1A1,COL1A2,CSF2,CXCL2,CXCL3,FBLN2,FN1,FOSL1,HMOX1,HPGD,IL1RL1,INHBA,ITGAV,ITGB4,LPAR1,MMP2,NCF2,PLAU,PLAUR,RUNX2,SERPINE1,SWAP70,TBX3,TIMP1
IKBKG	kinase	Activated	5.074	1.91e-11	Ccl2,Ccl9,CCR1,CDH13,CEBPB,CH25H,CP,CSF1,CSF2,CTSB,CTSZ,CXCL2,CXCL3,DCN,DUSP6,FOS,GRN,IFI16,IGFBP6,IL1B,IL1RN,Mt1,Mt2,RGS16,SEMA3C,SERPINE2,SOCS3,TNFAIP2,TNFRSF1B,TNFSF10,VEGFA
RAF1	kinase	Activated	6.034	1.99e-11	ACOT7,ANKRD1,ANXA1,BCL2L11,CCND1,CDKN1A,CDKN2A,CDKN2B,CSF2,CXCL3,DHRS3,DUSP4,DUSP5,DUSP6,EGR1,EMP1,FOS,GRN,HBEGF,IER3,IL1B,ITGAM,ITGB4,ITGB5,MET,PLAU,PLAUR,PLD1,PRDM1,PTGS2,SDC1,SELENBP1,SLC16A7,SPRY2,SQLE,TGM2,TIMP1,Tpm2,TSC22D1,VASH1,VEGFA
MAPK14	kinase	Activated	3.492	2.04e-11	ALOX5AP,ANKRD1,CCL2,Ccl2,Ccl7,CCND1,CD80,CDH1,CDKN2A,COL1A1,Cxcl9,CYP51A1,DUSP6,FASLG,FDPS,FN1,FOS,FOSL2,GJA1,HAS2,HMOX1,IL1B,KITLG,LDLR,PLAU,PLAUR,Pmaip1,PTGES,PTGS2,SH2D2A,SOCS3,TGM2,TIMP1,TIMP2,Tpm2,VDR,VEGFA
TLR2	transmembrane receptor	Activated	4.362	2.4e-11	APP,ARG1,ATF3,CCL2,Ccl2,CCL3L3,CCR1,CCR5,CD80,CEBPB,Chil3/Chil4,CISH,CSF2,CSF2RA,CXCL2,CXCL3,Cxcl9,FASLG,FN1,FPR2,GJA1,Gzmb,HMOX1,IL1B,IL1RN,IRAK3,PTGS2,SOCS3,TLR2,TLR4,TREM1,VDR
MET	kinase	Activated	2.787	2.59e-11	CCL3L3,Ccl7,CCND1,CDH1,CDKN1A,CTSV,DAB2,FGL2,FN1,FOS,HBEGF,HGF,HMOX1,Hspa1b,INHBA,KLF4,MERTK,MMP2,NREP,PLK2,PTGS2,RILPL1,SOCS3,SPP1,TSC22D1,VEGFA
CTGF	growth factor	Activated	3.217	3.47e-11	ADAMTS1,CAVIN2,CCND1,COL1A1,COL4A2,COL8A1,DCN,EGR1,ENO1,FN1,HSD17B7,IGF1,ITGA1,KITLG,LTBP3,MMP14,MMP2,P4HA1,PDGFB,PI4K2B,SDC4,SERPINE1,SPARC,TIMP1,TIMP3,VEGFA
Interferon alpha	group	Activated	4.648	4.2e-11	ATF3,AXL,BCR,C3AR1,CCL2,CCND1,CCR1,CCR5,CD38,CD80,CD81,CDKN1A,CH25H,CISH,CSF2,CSF2RB,CXCL2,CXCL3,Cxcl9,EMID1,FASLG,FCGR1A,FCGR2B,FOS,FOSL2,Gzmb,GZMH,IFI16,IFITM2,IFITM3,IL12RB2,IL18RAP,IL1B,IL1RN,IRF8,ITGAM,LILRB4,NFIL3,PTGES,PTGS2,SERPINB9,SIGLEC1,SLC2A3,SOCS2,SOCS3,SPRY2,TLR2,TLR4,TLR8,TNFSF10,VCAM1
IL3	cytokine	Activated	3.964	4.36e-11	ADGRE1,ALDH2,ALOX5AP,ARHGAP29,BCL2L11,C1QA,CCL2,Ccl6,CCND1,CD14,CD80,CDKN1A,CISH,CREM,CSF1,CSF1R,CSF2,CTTN,EGR1,F2R,FCGR2A,FCGR2B,FGFR1,FOS,FOSL2,Gzmb,HBEGF,HGF,HSPA2,IL1B,IL1RL1,ITGAM,ITGAV,KLF9,LILRB4,LYN,Mt1,MYO1C,NCF1,NEDD9,PDPN,PLA2G7,RBPJ,Serpina3g (includes others),SLC2A3,SOCS3,SPI1,TLR2,TLR4,TNFRSF11A,TNFRSF9,TNFSF10,VCAM1,VEGFA
PTHLH	other	Activated	3.386	4.61e-11	ADAMTS1,BMPR1A,Ccl2,CCND1,CDKN1A,CDKN2A,CDKN2B,EFNB2,FN1,FOS,FOSL2,HSPA1A/HSPA1B,IGF1,PLAU,PTGS2,RGS2,RUNX2,SERPINE1,SOX9,VDR,VEGFA
IL17A	cytokine	Activated	3.978	5.46e-11	CCL2,Ccl2,CCL4,Ccl7,CCND1,CD14,CD68,CEBPB,COL1A1,CSF2,CTTN,CXCL2,CXCL3,CYR61,ENTPD1,FOS,FOSL1,HBEGF,HEXB,HSPB8,IL1B,IL1RN,JAG1,MERTK,MMP2,MRC1,PLAU,PLXNB2,PTGS2,RGS16,SOCS3,TIMP1,TIMP2,TLR2,TLR4,TNFRSF11A,VCAM1,VEGFA
Tnf (family)	group	Activated	3.704	6.09e-11	ABCC3,ATF3,C3AR1,CAVIN3,CCL1,CCL2,Ccl2,CCL4,CCND1,CCR5,CSF1,CXCL3,GFI1,GHR,GJA1,IGF1,IL12RB2,IL1B,INHBA,JAG1,PTGS2,RPS6KA4,RUNX2,SERPINE1,SOCS3,TLR2,TNFRSF1B,TNFRSF9,VCAM1
IL12 (complex)	complex	Activated	3.567	6.33e-11	ADGRE1,CCL1,CCL2,Ccl2,CCL4,CCR5,CD244,CDH1,CISH,CSF1,CSF2,Cxcl9,FASLG,FOS,GJA1,Gzmb,Gzmc,HAVCR2,IL12RB2,IL18RAP,IL1B,IRF8,KIT,KLRB1,KLRC1,KLRD1,MMP2,PLAU,PRDM1,PTGS2,SOCS2,SOCS3,TIMP1,TLR2,TLR4,TNFRSF9,VEGFA
CCL2	cytokine	Activated	2.718	7.4e-11	CCL1,CCL2,Ccl2,CCND1,CD80,CXCL3,FASLG,FOLR2,FOS,IGF1,IL1B,INHBA,ITGA1,ITGA5,MMP2,NCF1,PTGS2,RNF128,SERPINE1,SLC11A1,TIMP1,VCAM1
F3	transmembrane receptor	Activated	4.28	9.7e-11	ARG1,CCL2,Ccl2,CYR61,DUSP6,EGR1,FERMT2,FOS,GJA1,IL1B,ITGAM,LAMB1,MAPKAPK3,MMP2,SEMA3A,SERPINE1,TGM2,TNFRSF11A,UBASH3B,VCAM1,VEGFA
PPP3CA	phosphatase	Activated	2.197	9.7e-11	APP,CD9,CDKN1A,CTSV,FASLG,FN1,FSHB,GRN,LAMP2,LITAF,LPAR1,MGST1,PDPN,PLD1,PMP22,PTGS2,RUNX2,S100A4,SDC4,SPP1,TF
PRKCD	kinase	Activated	4.616	1.36e-10	BNIP3,CCL2,Ccl2,CCND1,CD68,CDKN1A,CDKN2A,CEBPB,COL1A1,COL1A2,CSF2,CTSB,CXCL16,FBN1,FOS,FOSL1,FOSL2,GEM,GPRC5A,IL1B,IL1RN,ITGAM,JCAD,KLF6,LDLR,MMP12,MMP2,PDLIM7,PTGS2,SERPINE1,TLR2,TPBG,VCAM1,VEGFA
IL21	cytokine	Activated	5.112	1.52e-10	ARG1,BCL2L11,CCL3L3,CCL4,CCRL2,CD244,CD38,CDKN1A,CSF2,Cxcl9,EGR1,FASLG,FCER1G,FCGR2B,FGL2,Gzmb,IFI16,IL12RB2,IL18RAP,Klra7 (includes others),KLRB1,KLRC1,KLRD1,Klrk1,MMP12,MMP2,PDCD1,PRDM1,Serpina3g (includes others),SOCS2,SOCS3,TIRAP,TLR4
TLR9	transmembrane receptor	Activated	3.443	1.52e-10	ARRDC4,ATF3,Ccl2,CCL3L3,CCL4,Ccl7,CD38,CD80,CERS6,CISH,CSF1,CSF2,CXCL3,EGR1,HMOX1,IER3,IFI16,IL1B,LAMP2,LILRB4,Marcks,PRDM1,PTGS2,RAB7B,SDC1,SERPINE1,SGMS2,SMPD1,SOCS3,STYK1,TIMP1,TLR4,TNFRSF1B,TNFSF10,UAP1,Wfdc17
RET	kinase	Activated	2.585	1.56e-10	ANXA1,ANXA4,CCL2,Ccl2,CCND1,CD151,COL1A1,COL1A2,CSF1,CSF2,CTSB,CTSV,DCN,DUSP6,EGR1,ETV1,FOS,GJA1,HSPA1A/HSPA1B,IL1B,MAF,MET,MMP14,PLAU,PLAUR,PLOD2,SCARA3,TIMP3
IL5	cytokine	Activated	6.62	1.66e-10	ALDOC,ANXA2,BNIP3,CCL2,CCR1,CCR5,CCRL2,CDKN1A,CHST12,CISH,CSF2,CSF2RB,CTSC,CX3CR1,CYSLTR1,DUSP5,DUSP6,EGR1,EIF4EBP1,ELL2,ENO1,EPS8,ERO1A,FCGR2B,FGL2,FOSL2,HBEGF,IER3,IL13RA1,IL1RL1,ITGAM,ITGAV,MYADM,NABP1,NDRG1,NFIL3,P4HA1,PMP22,PRDM1,S100A4,Serpina3g (includes others),SLC16A3,SOCS2,STK39,TNFRSF9,TPI1,UPP1
HTT	transcription regulator	Activated	4.333	1.68e-10	ALDOC,APOE,APP,AQP1,ATF3,ATP2B2,BASP1,BCL2L11,BMP1,C1R,CAVIN3,CCND1,CD9,CDKN1A,CEBPA,CEBPB,COL4A1,COL4A2,COL6A1,COL6A3,CSF1R,CSNK1E,CTTN,CYP51A1,DCN,DNM1,DUSP5,DUSP6,EBF1,EGR1,EPB41L3,ETV1,FDFT1,FDPS,FGFR1,FN1,FOS,FOSL1,GAS7,GJC1,GSN,HBEGF,HMGCS1,Hspa1b,IFI16,KLF4,KLF9,LDLR,LTBP2,Marcks,MEIS2,MMP14,MMP2,Mt1,NFIB,NFIC,NFIL3,NR2F1,NR4A2,NREP,P2RX7,PIGF,PLAUR,PLOD3,PPP1R16B,PRELP,PTPN5,RGS16,SCHIP1,…
S100A8	other	Activated	2.158	1.75e-10	ADAMTS1,ATF3,C1QB,CCL2,Ccl2,Ccl7,CCND1,CD80,CP,CSF2RB,CXCL14,CXCL2,CXCL3,Cxcl9,ETV5,FBLIM1,FCGR2A,FOSL1,GPRC5A,HMOX1,IGF1,IL1B,IL1RL1,ITGAM,ITGB4,LTBP1,MMP14,MMP2,PDGFC,PLAU,PTGES,SDCBP2,UGT1A6,VCAM1,VCAN
IFNA2	cytokine	Activated	4.805	2.58e-10	ADGRE1,ALOX5,ANXA1,BAG3,C1R,CAV1,CCL2,CDKN1A,CDKN2A,CDKN2B,CISH,CORO2A,ENPP1,EPB41L3,GEM,Gzmb,HBEGF,HMGCS1,IFI16,IFITM2,IFITM3,IL12RB2,IL1B,LILRB4,LYN,MET,PPP2R2C,SAMSN1,SDC1,SERPINB9,SLC15A3,SOCS2,SOCS3,TDRD7,TGM2,TNFSF10,UGT1A6,VEGFA
MAPK8	kinase	Activated	3.17	2.74e-10	APOE,AQP1,BCL2L11,Ccl2,CCND1,CDH1,CDKN1A,CDKN2A,CEBPB,COL1A1,CXCL16,DUSP4,DUSP6,EGR1,FASLG,FOS,FOSL1,FOSL2,HMOX1,IL1B,KLF6,MMP2,MSR1,NUPR1,PLAU,PLAUR,PTGES,PTGS2,RBP1,SH2D2A,TLR2,VDR,WNT5A
LEP	growth factor	Activated	3.745	2.87e-10	ABCC3,ADAM8,ADGRE1,APP,ASAH1,CAV1,CCL2,Ccl2,CCL3L3,CCND1,CD14,CD68,CDH1,CDKN1A,CEBPB,Chil3/Chil4,COL1A1,COL3A1,COL4A1,CSF2,CYR61,DUSP6,EGR1,FABP4,FADS2,FASLG,FGFR1,FOS,IDH1,IGF1,IL1B,IL1RN,IRS1,IRS2,ITGAM,LDLR,LPL,MMP12,MMP14,MMP2,MSMO1,NCF1,NCF2,NPR2,PLIN2,PTGS2,RUNX2,SERPINE1,SMPD1,SOCS3,SPARC,SPI1,SPP1,THBS1,TIMP1,TIMP3,TNFSF10,VCAM1,VEGFA,WNT5A
IRF8	transcription regulator	Activated	2.879	3.17e-10	ADGRE1,ASAH1,ATF3,Ccl9,CD14,CD80,CDKN1A,CEBPA,CREM,CSF1R,CXCL16,Cxcl9,DAB2,EGR1,FOS,IL1B,IRF8,ITGAM,KLF4,KLF6,MAF,MAFB,MSR1,NF1,Pmaip1,PRDM1,TLR4,ZFHX3
BMP7	growth factor	Activated	2.2	3.17e-10	ACVR1,BMPR1A,BMPR2,CCL2,CD34,CDH1,CDKN1A,CEBPA,CEBPB,COL1A1,COL1A2,FN1,GJA1,IGF1,IGFBP6,IL1B,IRS1,KLF4,MAPK3,MMP2,MYO1C,NDRG1,RUNX2,S100A4,SERPINE1,SOCS3,SPP1,VEGFA
NEDD9	other	Activated	3.357	4.24e-10	ALOX5,ANKRD37,AOAH,APP,BNIP3,ERRFI1,FOS,KIT,LRP1,MMP14,MMP2,PLIN2,PLOD2,PPP1R3B,SERPINE1,TF
Hbb-b1	transporter	Activated	2.782	4.24e-10	BCL2L11,C1QA,Ccl2,Ccl7,CCR5,CEBPA,CLEC7A,CMTM3,Cxcl9,CXCR6,FN1,HFE,IL1B,LY86,TF,TLR2,VCAM1
F2R	G-protein coupled receptor	Activated	3.455	4.72e-10	BCL2L11,CCL2,Ccl2,CCND1,CXCL3,CYR61,EGR1,F2R,FN1,FOS,GJA1,HMOX1,IL1B,PTGS2,TGM2,THBS1,TJP1,VCAM1,VEGFA
Collagen type I	complex	Activated	2.578	5.23e-10	APOE,APP,CCND1,CDH1,CDKN2A,COL1A1,CSF2,EIF4EBP1,F13A1,FN1,ITGA1,MMP12,MMP14,MMP2,PLAU,PLOD2,PRRX1,PTGS2,RUNX2,TIMP2
CCL5	cytokine	Activated	3.647	5.36e-10	ALCAM,C5AR1,CCL2,Ccl2,CCL3L3,CCL4,CCR1,CCR5,CCRL2,CXCL2,CXCL3,DUSP6,EMP1,F2R,FOS,GFI1,IL1B,MAPK3,PLAUR,SQLE,TLR4
TLR3	transmembrane receptor	Activated	5.127	5.82e-10	ARRDC4,ATF3,BCAR3,CCL1,CCL2,Ccl2,CCL3L3,CCL4,Ccl7,CD38,CD80,CSF2,CXCL2,CXCL3,Cxcl9,FOS,Gzmb,HMOX1,IER3,IFI16,IL1B,IL1RN,Klrk1,LILRB4,Marcks,PLK2,PTGES,PTGS2,RHOB,SERPINB9,SERPINE1,SOCS3,STYK1,TIMP1,TLR4,TNFRSF1B,TNFSF10,TREM1
IL7	cytokine	Activated	3.3	5.95e-10	BCL2L11,CCL2,Ccl2,CCL4,CDK6,CDKN1A,CISH,COL1A1,CSF1,CSF2,CXCL3,DUSP5,EBF1,FN1,GFI1,Gzmb,HAVCR2,IL18RAP,LYN,MAF,MAPKAPK3,NTN1,PDCD1,RGS16,RUNX2,SOCS3,TNFRSF9,TNFSF10,UPP1
YBX1	transcription regulator	Activated	2.041	6.58e-10	Ccl2,CDK6,CDKN1A,CDKN2A,COL1A1,COL1A2,CSF2,CXCL2,FGFR1,FOS,KLF4,MMP2,PDGFB,PTGS2,SLC2A3,STC2,SV2C
Growth hormone	group	Activated	2.807	8.05e-10	CCND1,CDH1,CEBPA,CEBPB,CISH,COL1A1,EGR1,FABP4,FN1,FOS,FOSL2,FZD7,GHR,GSTM5,IER3,IGF1,IGFBP6,LDLR,LPL,NEDD9,PLK2,SOCS2,SOCS3,SPP1,TGFB3,TNFSF10,ZEB2
Hbb-b2	other	Activated	3.464	1.1e-09	BCL2L11,C1QA,Ccl2,Ccl7,CCR5,CEBPA,CLEC7A,CMTM3,Cxcl9,CXCR6,FN1,HFE,IL1B,LY86,TF,TLR2
TICAM1	other	Activated	4.971	1.2e-09	CCL2,Ccl2,CCL3L3,CCL4,CCRL2,CD38,CD80,CH25H,CXCL2,CXCL3,EGR1,FPR2,IFI16,IL1B,JAG1,LPAR1,MET,PILRA,PSTPIP2,PTGS2,RHOB,SERPINE1,SLC7A2,SOCS3,TLR2,TNFSF10,TSC22D1,VCAM1
SPP1	cytokine	Activated	3.066	1.2e-09	ARG1,BCL2L11,CCL2,CCL4,CD9,CDH1,CDKN1A,COL1A1,CXCL2,CXCL3,EPDR1,FN1,FOS,HAS2,HMOX1,IL1B,ITGAV,ITGB5,JAG1,MMP14,MMP2,PLAU,PLOD1,PTGS2,RUNX2,S100A4,SERPINE1,SERPINF1,SOX9,SPP1,TIMP1,VAT1,VEGFA
IGF2	growth factor	Activated	2.537	1.44e-09	Ccl2,CCND1,CDKN1A,CTSV,EGR1,FN1,GAS1,GHR,GRN,HBEGF,IDH1,IER3,IFITM2,IGF1,IGF2R,IGFBP6,ITGA5,ITGB5,KLF9,MMP11,MMP12,MXI1,NDRG1,PDGFB,PTGS2,RGS16,RHOB,SERPINE1,SKAP2,SOCS3,SPP1,TGFBI,VEGFA
FSH	complex	Activated	2.575	1.56e-09	ADAMTS1,ADGRG1,AKAP7,AXL,BMPR1A,BMPR2,CDC42EP4,CDK14,CDK6,CH25H,CPE,CREM,CTNND1,DAB2,DAPK1,DHRS3,DUSP14,DUSP3,ELL2,FGFR1,FOS,FOSB,FOSL1,FOSL2,FOXG1,GEM,GPRC5A,IL1RN,INHBA,ITGA5,ITGB5,KITLG,LDLR,MMP2,MSMO1,NEO1,P4HA2,PAWR,PLK2,PTGS1,PTGS2,RAB31,RAB4A,RASAL2,REXO5,RGS16,RHOB,SERPINE1,TF,THBS1,TIMP1,TIMP2,UPP1,VCL,VEGFA
Mek	group	Activated	2.016	1.63e-09	APOE,AXL,B4GALT6,BCL2L11,Ccl2,CCND1,CDH1,CDKN1A,CDKN2A,COL1A2,CSF1R,DDR2,DUSP4,DUSP5,DUSP6,EGR1,ETV1,ETV5,FGFR1,FOS,FOSL1,GDA,HAS2,IER3,IL1B,MMP14,MMP2,PDGFRB,PTGS2,SEMA3C,SEMA4C,SERPINE1,SPRY2,THBS1,Tpm2,TWIST1
WNT1	cytokine	Activated	3.892	1.68e-09	APCDD1,CCDC80,CCND1,CDH1,CDKN1A,CDKN2A,CEBPA,DKK2,EGR1,EIF4EBP1,FN1,FOS,GAS1,GRN,IGF1,ISLR,KIT,MRAS,PRKRA,PTGS2,RHOU,RUNX2,SEMA3C,SERPINE1,SERPINE2,SPP1,TJP1,TWIST1,WISP1
CXCL12	cytokine	Activated	3.193	1.69e-09	AIF1,AXL,BMP1,CCL1,CCL2,CCND1,CD14,CD9,CDH1,COL1A1,CXCR6,DOCK9,EGR1,FN1,FOS,GAS2,IGFBP7,IL1B,ITGB4,KIT,LOXL2,MMP11,MMP14,MMP2,PLAU,PTGS2,RHOC,RUNX2,SOCS2,SOCS3,TF,TIMP1,TNFRSF11A,TNFRSF1B,TNFSF10
EPAS1	transcription regulator	Activated	3.241	1.83e-09	ALDOC,ARG1,AXL,BNIP3,C1QA,CAV1,CCND1,CCR5,CEBPB,CKB,CXCL2,CYP51A1,ENO1,FBLN2,FN1,FOS,GJA1,HILPDA,HIST1H1C,HMGCS1,IRS2,ITGAV,ITIH5,LDLR,LOXL2,MMP14,MYO7A,NDRG1,NFIL3,PLIN2,PLOD2,SERPINE1,SLC2A3,SOX9,STC2,TGFB3,VEGFA
SOX4	transcription regulator	Activated	3.226	1.98e-09	AMOTL1,BCAR3,BMPR2,Ccl9,CSNK1E,CTNNA1,DDAH2,Dst,DUSP4,EMP1,FCER1G,FN1,Fnbp1l,FOS,GFI1,IGF1,LHFPL6,LUZP1,LYZ,MAP4K5,MMP11,Mt1,NAV1,NREP,NUAK1,PYGL,RNASE4,S100a11,SERPINE2,SPI1,TAX1BP3,TEAD1,TENM4,TMEM98,VOPP1
CYP2E1	enzyme	Activated	3.245	2.13e-09	C3AR1,C5AR1,Ccl2,CD14,COL1A2,HMOX1,MGST1,NCF1,NCF2,PTGS2,TLR4
KITLG	growth factor	Activated	3.468	2.28e-09	AIF1,ALOX5,ALOX5AP,AXL,BCL2L11,BLVRB,BMP1,CCL2,Ccl2,CCL3L3,CCL4,CD14,CD68,CDKN1A,CDKN2B,CEBPA,CISH,CREG1,CSF1,CSF2,DHCR24,EFNB2,EGR1,FGFR1,FOS,GAS6,GJA1,HCK,HMOX1,IL1B,IL1RL1,IL1RN,ITGAV,KIT,LDLR,MMP2,PTGS2,RAB4A,RNF128,SAMSN1
RELA	transcription regulator	Activated	4.969	2.3e-09	ALCAM,ALOX5AP,ANKRD1,APOE,APP,BCL2L11,CAV1,CCL2,Ccl2,CCND1,CD14,CD80,CDKN1A,CDKN2A,CEBPB,COL1A1,COL1A2,CSF2,CTSB,CXCL2,CXCL3,EGR1,FASLG,FN1,FOS,HAS2,HMOX1,IER3,IGF1,IL1B,IL1RN,KIT,LYN,PDGFB,PLAU,PLD1,Pmaip1,PRDM1,PTGES,PTGS2,SDC4,Serpina3g (includes others),SERPINE2,SOX9,TGM2,Tlr13,TLR2,TNFAIP2,TREM1,TWIST1,VCAM1,VEGFA
Fcer1	complex	Activated	3.668	2.61e-09	CCL1,CCL2,Ccl2,CCL3L3,CCL4,Ccl7,Ccl9,CSF1,CSF2,CXCL3,DUSP6,FCGR2B,FOS,IL1B,IL1RN,INHBA,MRC1,TNFRSF9
Pkc(s)	group	Activated	3.291	2.62e-09	APP,ATF3,BCL2L11,CCL2,CCR5,CDKN1A,COL3A1,CTSB,CYR61,EGR1,ERN1,FABP4,FN1,FOS,FOSL1,FSHB,HMOX1,HPGD,IL1B,IRS1,ITGA5,KLF6,MAPK3,MMP2,MSR1,NR4A2,PTGS2,RGS2,S100A1,SERPINE1,SPP1,STC2,TNFRSF11A,VCAM1,VDR,VEGFA
CD40	transmembrane receptor	Activated	2.088	2.82e-09	BCL2L11,CCL2,Ccl2,CCL4,CCND1,CD38,CD80,CDK6,CDKN1A,CSF1,Cxcl9,CYSLTR1,DUSP6,FASLG,FCGR2B,FOS,IL13RA1,IL1B,IL1RN,ITGAM,KLF4,KLF9,LGALS3,MET,MMP14,PRDM1,PTGS2,SAMSN1,SERPINE1,TLR2,TNFRSF9,TNFSF10,VCAM1,VEGFA
CREBBP	transcription regulator	Activated	2.847	3.03e-09	CCND1,CCR5,CD80,CDH1,CDKN1A,CEBPA,CKB,CNN3,COL1A2,CSF1,Cxcl9,CYR61,DHRS3,DUSP4,EGR1,FABP4,FASLG,FDPS,FMNL2,FNDC3B,FOS,FOSB,FOSL2,FRMD4A,FRMD4B,GFI1,HAS2,HMGCS1,IL18RAP,ITGA9,KRT14,LDLR,LPL,MAF,MAFG,MMP11,NDRG1,NR4A2,NTN1,PDGFRB,PTGS2,RGS2,RNF157,RUNX2,SDC1,SDC4,SERPINE2,SOCS3,STOM,TBX15,TIPARP,TLR2,TNFSF10,TWIST1,VCAM1,VEGFA
TNFSF12	cytokine	Activated	4.308	3.15e-09	ADAM8,BST1,CCL2,Ccl2,CCL3L3,Ccl7,Ccl9,CCND1,CCR1,CCR5,CD68,CLEC4D,CLEC4E,CSF2RA,CXCL2,CXCL3,IL1B,ITGAM,MEF2A,MMP12,PF4,TIMP1,VCAM1
TP63	transcription regulator	Activated	2.085	3.35e-09	ADAMTS1,ARG1,ARL14EP,ATG4C,BCL2L11,CCND1,CDH1,CDK6,CDKN1A,CDKN2B,CEBPA,COL4A1,COL5A1,CYR61,DUSP6,EMP1,F2R,FBN1,FN1,FOS,FOSL1,GFI1,HBEGF,IER3,IGFBP6,IGFBP7,IL1B,INHBA,ITGB4,JAG1,KLF6,KRT14,LYN,PAK1,PERP,PLAU,Pmaip1,RAP2A,RUNX2,S100A4,SERPINE1,SERPINF1,SSPN,TGFB3,THBS1,TIMP3,TNFSF10,TWIST1,UGT1A7 (includes others),VDR,VEGFA,WNT5A,ZEB2
BMP2	growth factor	Activated	3.907	3.56e-09	BMP2K,BMPR1A,BMPR2,CCND1,CDH1,CDKN1A,CLIC4,COL1A1,COL1A2,CSF1,FABP4,FGFR1,FN1,FOS,FOSB,FSHB,HAS2,IFI16,KLF4,KLF9,MRAS,PLXNA2,PTGS2,RUNX2,SOX9,SPARC,SPINT1,SPP1,TGM2,TIMP1,TIMP3,TMEM119,TWSG1,VCAN,VDR,VEGFA
NFKB1	transcription regulator	Activated	3.131	3.8e-09	ANKRD1,APOE,APP,CCL2,Ccl2,CCL3L3,CCL4,CCND1,CD80,CDKN1A,COL1A1,COL1A2,CSF1,CSF2,CSF2RA,CTSB,CXCL2,CXCL3,Cxcl9,EGR1,FASLG,FOS,GJA1,HAS2,HMOX1,IER3,IL1B,IL1RN,JAG1,MSR1,PLAU,PTGS2,SDC4,SOX9,TLR2,TNFRSF18,TNFSF10,VCAM1,VEGFA
TGFB2	growth factor	Activated	3.169	4.16e-09	ASPN,CDKN2A,COL1A1,COL1A2,COL3A1,EGR1,FN1,FOS,GAS1,HAS2,HBEGF,HMOX1,ITGB5,JAG1,JAM2,PDGFRB,PLOD2,SERPINE1,SPP1,THBS1,TIMP1,VCAN,VDR,VEGFA
SMAD1	transcription regulator	Activated	2.343	4.45e-09	CDKN1A,CDKN2B,COL1A1,COL1A2,COL4A1,CSF1,CXCL2,CXCL3,HHEX,PDGFB,RUNX2,SOX9,SPP1,TBX20,VEGFA
HRG	other	Activated	3.317	4.75e-09	C1QA,C1QB,C1QC,Ccl6,CXCL14,FCGR1A,FCGR3A/FCGR3B,SPARC,SPP1,TIMP1,TIMP3
GLI1	transcription regulator	Activated	4.539	4.82e-09	BNC1,CAV1,Ccl2,CCND1,CDH1,CDKN1A,COL1A1,CSF1,FASLG,HPSE,IGF1,IGFBP6,IGFBP7,IRS1,KLF4,LMNA,MMP11,MMP2,NAV3,NR2F2,NREP,PCDH18,PLOD1,PLPP2,PSTPIP2,RAB34,RAP2A,RHOB,RUNX2,SH3GLB1,SOX9,SPP1,TIMP3,TNFRSF9,TSC22D1,VEGFA
FOXO3	transcription regulator	Activated	4.016	6.11e-09	ACVR1,ALDH3A1,ANXA1,ATP6V0D2,BCL2L11,BNIP3,CCND1,CDH1,CDKN1A,CDKN2B,CTSB,CTSV,CYR61,EGR1,EIF4EBP1,FASLG,FOS,FOSB,FSHB,GABARAPL1,GSTM5,IER3,IGF1,INHBA,IRS2,JAG1,MET,Mt1,Mt2,MXI1,MYO6,NTN4,NUPR1,PAK1,PAWR,PLAU,PRDM1,SH3GLB1,SLIT2,TCIM,TNFRSF1B,TNFSF10
BMP6	growth factor	Activated	4.058	1.06e-08	ADAMTS1,ARHGAP18,CAVIN2,CDKN1A,CDKN2A,ERRFI1,ETV5,FOSL1,FRMD4B,HBEGF,Hmga2,HMOX1,INHBA,ITGA5,KLF4,PMEPA1,PMP22,PTGS2,SEMA3A,SERPINE1,TIMP1,VCL,VEGFA
S100A9	other	Activated	3.179	1.12e-08	ADAMTS1,ATF3,C1QB,Ccl2,Ccl7,CCND1,CP,CSF2RB,CXCL14,CXCL3,ETV5,FBLIM1,FCGR2A,FOSL1,GPRC5A,IGF1,IL1B,IL1RL1,ITGAM,ITGB4,LTBP1,MMP14,MMP2,PDGFC,PLAU,PTGES,SDCBP2,TNFRSF9,UGT1A6,VCAM1,VCAN
Tlr	group	Activated	4.245	1.15e-08	ARG1,CCL2,Ccl2,CCL4,CD80,CISH,CSF2,CXCL3,FPR2,HBEGF,IL1B,IRAK3,JAG1,PTGS2,RGS16,SEMA3A,SOCS3,TNFSF13,TREM1,WNT5A
PLAUR	transmembrane receptor	Activated	2.627	1.15e-08	ANG,C5AR1,CCL2,Ccl2,CCND1,CDH1,CTSB,CXCL3,EIF2AK3,ITGAM,ITGAV,MMP2,PLAU,PLAUR
MAP3K1	kinase	Activated	3.129	1.39e-08	ATF3,CCND1,COL3A1,COL4A1,CSF2,EGR1,FASLG,FOS,HMOX1,LDLR,PLA2G4A,PLAU,PLAUR,PTGS2,SERPINE1,THBS1,TIMP1
SREBF1	transcription regulator	Activated	4.116	1.45e-08	AK4,ALDOC,CDKN1A,CEBPA,CEBPB,Chil3/Chil4,COL6A1,CYP51A1,FABP4,FADS1,FADS2,FDFT1,FDPS,FN1,HMGCS1,HMOX1,HSPA1A/HSPA1B,IDH1,IL1B,IRS2,LDLR,LGALS3,LPL,LSS,MSMO1,NCF2,PCYT1A,PLS3,PTGS2,SERPINE1,SQLE,STARD4,STXBP1,TF,VEGFA
POU5F1	transcription regulator	Activated	3.479	1.54e-08	ACVR1,APCDD1,BAG3,BCL2L11,BMPR1A,BNIP3,CCND1,CDH1,CDKN1A,COBLL1,CRABP2,DAPK1,DUSP4,DUSP5,FASLG,FOXF1,INHBA,IRS1,KLF4,KRT14,LOXL1,MEF2A,MMP2,NAIP,NCKAP1,NR2F2,PCDH18,PMEPA1,SH3GLB1,SIRPA,SPP1,SRC,TBX3,TDRD7,TEAD1,TF,TGFB3,TNFRSF21,TNFRSF9,TNFSF10,TWIST1,TWSG1,VEGFA,WLS,WNT5A,YAP1,ZFHX3
IL27	cytokine	Activated	2.662	1.61e-08	ADGRE1,CCL2,CCL4,CD14,CD80,CSF2,EGR1,FASLG,FOS,Gzmb,HPGD,IL12RB2,IL1B,IL1RN,ITGAM,LAG3,MAF,MRC1,PRDM1,PTGS2,SOCS3,TNFSF10,TNFSF13,VCAM1
PRKCE	kinase	Activated	3.498	1.72e-08	APP,CAV1,CCND1,CDH1,CDKN1A,CEBPB,CSF2,Cxcl9,CYR61,EGR1,FASLG,FCGR1A,FOS,IL1B,LDLR,PTGS2,RGS2,VCAM1,VEGFA
LIF	cytokine	Activated	2.642	1.82e-08	AHNAK,Ccl2,CCL3L3,CCND1,CD34,CD9,CDH1,CDKN1A,CEBPB,CISH,CSF1R,CXCL2,CYFIP1,EGR1,FN1,FOS,HBEGF,HGF,HPSE,IFI16,IGF1,IL1B,JAM2,KLRB1,LPL,PLD1,PTGS2,RHOU,SOCS2,SOCS3,SPP1,TIMP1,VEGFA,WNT5A
ELK1	transcription regulator	Activated	2.134	1.85e-08	ANKH,BMPR2,CDKN1A,CDKN2A,EGR1,FOS,FOSL1,ITGAV,JAM2,MYLK,NUPR1,PTGS2,RUNX2,SPP1,THBS1,TIPARP
SAA1	transporter	Activated	2.614	1.96e-08	ARG1,BGN,Ccl2,CCL3L3,CCL4,CCND1,CEBPA,Chil3/Chil4,IL1B,IL1RN,MRC1
Mapk	group	Activated	3.775	2.15e-08	APP,CCL2,CCND1,CDKN1A,CEBPB,COL1A1,EGR1,FOS,FSHB,GJA1,HGF,HMOX1,HPGD,IGF1,IL1B,IRAK3,IRS1,PTGS2,RUNX2,SPP1,VCAM1,VEGFA
CD40LG	cytokine	Activated	4.154	2.16e-08	ALCAM,ARSB,ATF3,BNIP3,CCL2,CCL4,CCR1,CCR5,CD38,CD80,CDK6,CDKN1A,Chil3/Chil4,CSF1,CSF2RA,CTSC,CXCL2,DUSP4,DUSP5,EGR1,FASLG,FCGR2B,FOS,FOSB,FOSL2,HSPA1A/HSPA1B,IL13RA1,IL1B,INHBA,ITGAM,MMP11,MMP14,PAWR,PLAU,PLAUR,PLEK,PRDM1,PTGS2,RGS2,SAMSN1,SERPINE1,SWAP70,TGM2,TNFAIP2,TNFRSF11A,TNFSF10,TREM2,VCAM1,VEGFA,WNT5A
IFN alpha/beta	group	Activated	3.161	2.55e-08	AXL,BCL2L11,CCL2,CCRL2,CD80,CLEC10A,CXCL14,CXCL16,Cxcl9,FGL2,GAS7,IFI16,IRF8,MRC1,Pmaip1,SERPINB9,TLR2,TNFSF10,TNFSF13,TREM1
MAPK9	kinase	Activated	2.67	2.66e-08	AQP1,BCL2L11,BMP1,CAV1,CCL2,Ccl2,Ccl7,CDKN1A,CDKN2A,CEBPB,EGR1,FASLG,FGL2,FOS,FOSL1,FOSL2,IFI16,IL12RB2,IL1B,ITGB4,KLF6,LMNA,LPL,MMP12,PLA2G4A,PLIN2,PTGES,RILPL1,VDR
FGF10	growth factor	Activated	3.371	2.68e-08	AHNAK,ANXA1,ANXA2,ANXA3,BMPR1A,CEBPB,CTSB,CYP51A1,FOXF1,LDLR,LSS,MMP14,PERP,PTGS2,SOX9,SPRY2,TIMP3
AR	ligand-dependent nuclear receptor	Activated	4.347	2.72e-08	ANKRD1,BASP1,BMPR2,CAV1,CAV2,CCL3L3,CCND1,CDH1,CDK14,CDKN1A,CDKN2A,COL3A1,DHCR24,EGR1,ERN1,ERO1A,ETV1,GAS6,GJA1,GSN,HGF,IGF1,ITGB4,KITLG,KRT14,LRRK1,Marcks,MRAS,MSMO1,NDRG1,Nrgn,NUPR1,P4HA1,PLAU,PLOD2,PLS3,PMEPA1,PROS1,PTGS1,RHOB,RP2,SERPINE1,Sik1,SLC2A3,SOX9,SPP1,STEAP2,STK39,TACC2,TF,THBS1,TJP1,TNFAIP2,TNNT2,TWIST1,VCAN,VCL,VEGFA
SELPLG	other	Activated	3.464	2.74e-08	BST1,CCL2,CCL4,CDKN1A,CXCL2,FOS,HCK,IGF1,IL1B,ITGAM,PLAUR,SERPINB9
JAK2	kinase	Activated	3.004	3.35e-08	BCL2L11,CCL2,Ccl2,Ccl9,CCND1,CDH1,CDKN1A,CDKN2A,CSF2,DCXR,EGR1,FCGR2B,FOS,IL1B,LAT2,LMO2,LYN,Milr1,PHLDA3,PTGS2,RBP1,SLAMF9,SLC11A1,SOCS3,THBS1
EDNRA	transmembrane receptor	Activated	2.813	3.53e-08	COL1A1,COL3A1,FOS,ITGAM,MMP2,PTGS1,PTGS2,TIMP1,TIMP2
TNFRSF1A	transmembrane receptor	Activated	2.318	3.72e-08	ABCC3,CCL2,Ccl2,CCL3L3,CCL4,CD38,CD68,CDKN1A,CSF2,CXCL2,CXCL3,GHR,IGF1,IL1B,ITGAM,ITGB5,MMP14,MMP2,P2RX7,SERPINE1,SOCS3,SRC,VCAM1,VEGFA
ANGPT2	growth factor	Activated	4.537	4.07e-08	BCL2L11,BCR,C1R,Ccl2,CCL3L3,CD68,CDKN1A,CEBPB,COL1A1,COL1A2,COL3A1,FKBP10,FN1,HMGCS1,HMOX1,HSPA1A/HSPA1B,HSPA2,IL1B,LYN,MAP4K5,MGST1,MMP2,NCF1,PDGFRB,PLAU,PROS1,PTGES,PTGS2,RHOB,SERPINE1,SRXN1,THBS1,VCAM1
Fibrinogen	complex	Activated	2.121	4.2e-08	CCL2,Ccl2,CCL3L3,CCL4,CXCL3,FCGR3A/FCGR3B,IL1B,ITGAM,MMP14,TLR2
MTPN	transcription regulator	Activated	4.531	4.34e-08	ANXA1,BNIP3,Casp12,Ccl2,CCND1,CEBPA,COL1A1,COL1A2,COL8A1,CP,FN1,FOS,GAS6,IGF1,Mt1,SERPINE1,SPARC,SPP1,TGFB3,TNFSF10,VCAM1
Ige	complex	Activated	2.106	4.94e-08	CCL1,CCL2,Ccl2,CCL3L3,CCL4,Ccl9,CD80,CSF2,CXCL2,FCER1G,FCGR1A,Gzmb,HAVCR2,IL1B,PTGS2
SPIB	transcription regulator	Activated	3.8	5.43e-08	APOE,ATF3,BTK,CCR5,CD244,CD300C,CD80,CLEC10A,EGR1,GEM,Gm6377,HSPA1A/HSPA1B,Hspa1b,KIT,KLF6,P2RY12,P2RY6,PRDM1,SLAMF9,TENM4
SMAD2	transcription regulator	Activated	3.133	5.43e-08	BCL2L11,BGN,CDH1,CDKN1A,CDKN2A,CDKN2B,DAPK1,FN1,FSHB,HAS2,HHEX,HMOX1,MET,MMP2,PDGFB,RUNX2,SERPINE1,SKIL,THBS1,TIMP3
PLG	peptidase	Activated	4.223	6.64e-08	CAV1,CCL2,CLEC7A,CLIC4,COL1A1,CSF1,CYR61,DOCK1,FCGR2B,GULP1,IL1B,IL1RL1,MERTK,MMP12,MXI1,PLAU,PTGS2,RALB,SERPINE1
GNAI3	enzyme	Activated	3	8.3e-08	CCL1,CCL2,CCL3L3,CCL4,CSF1,CSF2,CXCL3,SPP1,VEGFA
PRKCA	kinase	Activated	2.703	9.16e-08	APP,CAV1,CCL2,CCND1,CDKN1A,COL1A1,CSF2,CTSB,CXCL2,CXCL3,EGR1,FN1,FOS,HSPA1A/HSPA1B,LPL,PLD1,PTGS2,RHOBTB3,RUNX2,SCAMP1,SERPINE1,VCAM1,VEGFA
Nfat (family)	group	Activated	4.304	1.11e-07	CCL2,CCL3L3,CSF2,CYR61,EHD4,ELL2,FABP4,FASLG,HBEGF,KLF6,PDCD1LG2,PDGFB,PTGS2,RHOJ,RNF128,SAMD4A,SDC4,SERPINE1,TNNT2,VCAM1
FOXO1	transcription regulator	Activated	4.919	1.35e-07	AIFM2,ANLN,ATP6V0A1,ATP6V0D2,BCL2L11,CCL4,CCND1,CDKN1A,CDKN2B,CTSV,DAPK1,EBF1,EGR1,EIF4EBP1,FABP4,FASLG,FDPS,FN1,FOS,FOSB,FSHB,GPD2,Gzmb,HMOX1,IER3,IGF1,IL1B,IRS1,IRS2,ITGAV,JAG1,KLF4,LAMP2,LPL,ME1,MXI1,PAK1,PRDM1,RUNX2,SEMA6D,SERPINE1,SPRY2,SQLE,THBS1,TNFRSF11A,TNFRSF9,TNFSF10,VCAM1
FOXC2	transcription regulator	Activated	2.298	1.38e-07	ADRB1,CDH1,CEBPA,EFNB2,FABP4,FN1,IRS1,IRS2,ITGB5,LPL,MMP2,PDGFRB,PTGS2,RUNX2,WNT5A
ADORA3	G-protein coupled receptor	Activated	2.828	1.41e-07	CCL1,CCL2,CCL4,CSF1,CSF2,CXCL3,SPP1,VEGFA
Map3k7	kinase	Activated	2.958	1.58e-07	Ccl2,CCL3L3,CCL4,Ccl7,CSF2,CXCL3,Cxcl9,FGL2,GAS1,HAS2,HBEGF,IL1B,KRT14,PTGS2,RILPL1,TSC22D1,VCAM1
MAPK3	kinase	Activated	2.807	1.58e-07	BCL2L11,CCND1,CDKN2B,DUSP4,EGR1,FN1,FOS,FOSB,FOSL1,PDGFB,PLA2G4A,PLAUR,PTGES,PTGS2,SPP1,THBS1,TIMP1
C5AR1	G-protein coupled receptor	Activated	3.257	1.66e-07	C5AR1,Ccl2,CD80,CXCL2,CXCL3,EIF2AK3,ERN1,FCER1G,FCGR1A,FCGR2A,FCGR2B,IL1B,SERPINE1
IRF6	transcription regulator	Activated	2.278	1.66e-07	CCL2,CD14,CD9,FPR2,IL1B,KLF4,NR4A2,PLAU,PTGES,PTGS2,SLC7A2,TJP1,TLR4
Pka	complex	Activated	3.972	1.75e-07	APOE,CAV1,CCR8,CD14,CDKN1A,CEBPB,CREM,CYP51A1,DUSP4,EGR1,FOS,FSHB,GJA1,HAS2,HMOX1,IGF1,KLF6,LDLR,NCF1,NR4A2,PLD1,PTGS2,RGS2,SOX9,SPI1
TGFA	growth factor	Activated	3.463	1.77e-07	CCL2,CCND1,CDKN1A,CEBPB,CSF2,CXCL2,ERRFI1,FOS,FOSL2,HGF,ITGAM,LAMC2,NR4A2,PLA2G4A,PTGS1,PTGS2,SERPINE1,VEGFA,WNT5A
RAC1	enzyme	Activated	4.15	2.03e-07	ANKRD1,ATF3,Ccl2,CCND1,CDH1,COL1A2,FN1,FOS,FOSL1,GSN,HMOX1,IL1B,KRT14,MMP14,MMP2,PAK1,PLAUR,PTGS2,SOX9,VCAM1,VEGFA
CD38	enzyme	Activated	4.529	2.06e-07	ALDOC,ANXA2,BNIP3,CHST12,CISH,CSF2RB,EIF4EBP1,ELL2,EPS8,ERO1A,EVI5,FGL2,LGALS3,LGALSL,MYADM,NABP1,NDRG1,NFIL3,P4HA1,PRDM1,S100A4,SDC1,Serpina3g (includes others),SLC16A3,SOCS2,SOCS3,STK39,TPI1,VCAM1
CAMP	other	Activated	3.33	2.24e-07	BMP1,C5AR1,CCL2,Ccl2,CCL4,Ccl7,CD80,CSF1,CSF2,CXCL3,FPR2,IL1B,IL1RN,ITGAM,PDGFRB,PTGS2,TLR2,TLR4,TNFAIP2
IL6R	transmembrane receptor	Activated	2.83	2.69e-07	ABCC3,CCL2,CDKN1A,COL1A1,COL1A2,CXCL2,CXCL3,FN1,IGF1,IL1B,MMP2,PTGS2,SOCS3,TIMP1,TNFRSF11A,VCAM1,VEGFA
TCF	group	Activated	2.204	2.69e-07	CCND1,CTNND2,ECM1,EGR1,F13A1,FOS,GJA1,HTRA1,IRS1,ITGA1,LGALS3,LMO2,MMP2,PLS3,PTGS2,RCN1,SEMA3C,SERPINE1,SOX9,TSC22D1
TET2	enzyme	Activated	4.796	2.87e-07	ADAM8,AGAP1,AHNAK,ANXA2,APOBR,BCL2L11,C5AR1,Ccl7,CLEC4D,FAM129B,FOSL2,IFITM3,IL1B,LHFPL6,LILRB4,MAP4K3,NAV1,NCKAP1,PDGFRB,PLS3,PXDC1,SPINT1,TIMP1
CEBPE	transcription regulator	Activated	2.234	3.52e-07	ALOX5AP,Ccl7,Ccl9,CD14,CDK6,CEBPB,CLEC10A,CSF1R,CTSV,IL1RN,ITGAM,LYZ,MMP2,NCF1,PTGS2
IL11RA	transmembrane receptor	Activated	2.975	3.57e-07	Ccl2,CCL3L3,CCL4,Ccl6,Ccl7,CXCL3,FOS,MMP12,MMP2
TGM2	enzyme	Activated	3.73	3.94e-07	BNIP3,C5AR1,CCL2,CCND1,CCRL2,CD300C,CD93,CDK6,CX3CR1,DAPK2,FCER1G,FN1,GJA1,HIP1,IL1B,ITGAM,MAFB,MERTK,MMP2,NCF2,PAK1,PDGFRB,PPP1R16B,PTGES,PTGS1,RUNX2,SIRPA,SLC7A2,SMPD1,SPP1,THBS1,TNFAIP2
NGF	growth factor	Activated	3.674	4.2e-07	ANXA2,APP,ATF3,BCL2L11,CAV1,CCL4,CCND1,CD80,CDH1,CDKN1A,CDKN2A,DUSP4,EGR1,EHD4,ETV5,FASLG,FOS,FOSL1,FOSL2,HMOX1,KCTD11,LRP1,MMP2,PLA2G4A,PLAUR,PPP2R2C,TFAP2A,VEGFA,WNT5A
ATF2	transcription regulator	Activated	2.926	4.39e-07	ANGPTL2,ATF3,CCND1,CDKN2A,DUSP5,EGR1,ENTPD1,FASLG,FN1,FOS,IL1RL1,MEIS2,MYLK,NUPR1,PLA2G4A,PLAU,PTGS2,RHOB,VCAM1
TYROBP	transmembrane receptor	Activated	2.911	4.41e-07	CCL2,FCGR2B,IL1B,IRF8,ITGA5,ITGAM,Klra7 (includes others),KLRD1,RBM47,SIRPB1,SPP1,TREM2
SMARCB1	transcription regulator	Activated	3.98	6.34e-07	BAG3,BCL2L11,BNIP3,CCND1,CDH1,CDKN1A,CDKN2A,COL14A1,COL1A1,COL1A2,COL5A2,CSF1,CTTN,DAPK1,DSC2,F11R,FABP4,FCGR1A,FCGR2A,FOS,FZD7,GJA1,GSN,HBEGF,IFI16,NEO1,PLXNB2,S100A1,SPARC
MAP2K1/2	group	Activated	2.769	7.26e-07	ATF3,BCL2L11,Ccl2,CCL3L3,CCL4,CCND1,CDH1,CXCL3,DUSP4,EGR1,FOS,FOSL1,HMOX1,IL1B,JAG1,Sik1,VEGFA
SAA	group	Activated	2.93	7.75e-07	ARG1,BCL2L11,CCL2,Ccl2,Chil3/Chil4,CSF1,IL1RN,MRC1,PTGS2,TLR2,VCAM1
FCGR2A	transmembrane receptor	Activated	2.457	8.09e-07	CCL1,CCL2,Ccl2,CCL4,CXCL2,CXCL3,IL1B,PTGS2,SERPINE1,VEGFA
PTPRJ	phosphatase	Activated	3.207	1.09e-06	CCL3L3,CCL4,Ccl7,CXCL2,CXCL3,FGL2,FOS,HBEGF,INHBA,MERTK,MET,PLAUR,PTGS2,RILPL1,TSC22D1
Klra7 (includes others)	transmembrane receptor	Activated	2.877	1.2e-06	CCL3L3,CCL4,Ccl6,CSF2,FASLG,GPR65,Klra7 (includes others),Mt1,SERPINE2
HOXD3	transcription regulator	Activated	2.158	1.2e-06	CDKN2A,COL1A1,ITGA5,MMP2,SDC1,SERPINE1,TGFBI,TGM2,THBS1
TRPV4	ion channel	Activated	3.13	1.31e-06	Ccl2,CCL3L3,Ccl7,CXCL2,FOS,SOCS3,THBS1,TIMP1,TLR2,VCAM1
TNNI3	transporter	Activated	2.646	1.44e-06	CCL1,Ccl2,CCL3L3,CCL4,CCR1,CCR5,CXCL3
Collagen Alpha1	group	Activated	2.39	1.44e-06	CDKN1A,COL1A1,MMP2,PLAU,PLAUR,PTGS2,TIMP2
EP300	transcription regulator	Activated	2.913	1.47e-06	CCL2,CCND1,CD80,CDKN1A,CDKN2A,CDKN2B,CEBPA,CKB,CNN3,COL1A2,CRABP2,CXCL3,DHRS3,DUSP4,EGR1,FABP4,FASLG,FMNL2,FN1,FNDC3B,FOSL2,FRMD4A,FRMD4B,GFI1,HMOX1,IGF1,IL18RAP,ITGA9,KRT14,LAMC2,LMNA,MAF,MAFG,MMP11,NDRG1,NTN1,PCYT1A,PDGFRB,PERP,PLA2G4A,PLA2G7,PTGS2,RBP1,RNF157,RUNX2,SDC1,SDC4,SOCS3,STOM,TIPARP,TLR2,VEGFA
TCF7L2	transcription regulator	Activated	6.08	1.61e-06	ADGRG1,ALOX5,ANLN,ANXA1,ASPH,CAMK2N1,CCND1,CDKN1A,CDKN2A,CEMIP2,CPD,CREB3L2,CREB5,CTNNA1,CYP51A1,DHCR24,DOCK9,FMNL2,FRMD4A,GAB1,GSN,HSPA2,IDH1,IRS1,IRS2,JAG1,LAMC2,ME1,MOSPD2,MYO6,PARVB,PLEKHG3,PPP1R16B,QKI,RAB31,RAP2A,RNASE4,SDC2,SPP1,STK39,SYTL2,TMEM163,VEGFA,YAP1
F2RL1	G-protein coupled receptor	Activated	2.918	1.66e-06	CAV1,CCL2,CSF2,CYR61,DUSP6,FOS,FPR2,HBEGF,IL1B,IRF8,ITGB4,KITLG,PTGS2,VEGFA
CD14	transmembrane receptor	Activated	3.113	1.85e-06	CCL1,CCL2,Ccl2,CCL3L3,CCL4,CISH,CXCL2,IL13RA1,IL1B,PTGS2,SOCS3,TLR2,VCAM1
RETN	other	Activated	2.472	1.85e-06	CCL2,CX3CR1,CXCL3,FOS,HMOX1,LDLR,LPL,MMP14,PTGS2,SERPINE1,SOCS3,SPP1,VCAM1
SREBF2	transcription regulator	Activated	3.37	2.76e-06	ALDOC,CDKN1A,CYP51A1,FADS2,FDFT1,FDPS,HMGCS1,IDH1,IRS2,LDLR,LRP1,LSS,MSMO1,PCYT1A,PLIN2,SQLE,STARD4
Insulin	group	Activated	2.388	2.81e-06	APOE,APP,ARRB1,C1QTNF12,CCL2,CCL4,CCND1,CDKN1A,CEBPA,CEBPB,COL1A1,COL4A1,CRABP2,DUSP4,EGR1,ERO1A,ERRFI1,FABP4,FADS1,FADS2,FER,FN1,FOS,FOSB,HMOX1,HPSE,IGF1,IRS1,IRS2,LPL,ME1,MMP2,NCF1,NFIL3,NR4A2,SERPINE1,SLC2A3,SQLE,TGFBI,TJP1,TLR2,VEGFA
C5	other	Activated	2.805	2.89e-06	C5AR1,Ccl2,CCL3L3,CCL4,CXCL2,CXCL3,IL1B,SOCS3
CXCL8	cytokine	Activated	3.093	2.99e-06	ACKR3,ANXA1,CPE,CXCL2,CXCL3,FASLG,IL1B,ITGA1,ITGA5,ITGAM,LGALS3,MMP2,MYO1E,PTGS2,VCAM1
PGF	growth factor	Activated	2.629	3.13e-06	ALOX5,ALOX5AP,CCL2,CCL4,DCN,EGR1,FOSB,IL1B,NRP2,SERPINE1
Lh	complex	Activated	2.257	3.58e-06	ADAMTS1,ADGRG1,AXL,CDC42EP4,CDK14,CTNND1,DAB2,DAPK1,DHRS3,DUSP14,DUSP3,FOS,GEM,GJA1,HAS2,ITGB5,MMP2,MSMO1,P4HA2,PAWR,PTGS1,PTGS2,RAB31,RAB4A,RASAL2,REXO5,RGS16,RHOB,RUNX2,SLIT2,THBS1,UPP1,VCL,VEGFA
NRG1	growth factor	Activated	3.741	4.07e-06	BNIP3,CAV1,CAVIN1,CCND1,CDH1,CDKN1A,COL1A1,COL6A3,CYR61,DUSP4,DUSP6,EGR1,ERRFI1,FN1,FOS,FOSB,FSTL1,GDA,HMOX1,IER3,ITGAM,ITGAV,ITGB5,MSR1,PLAU,PLAUR,PRKG2,PTGS2,SLC2A3,TF,VCL,VEGFA
MAP3K8	kinase	Activated	2.89	4.27e-06	ADORA3,APOE,ARG1,BMP1,Ccl2,CCL4,CCR1,CCR5,Cd33,COBLL1,CSF2,CXCL2,CXCL3,DUSP6,FOS,GAB1,GFI1,GPR160,HIP1,IER3,IL1B,INHBA,PTGS2,RHOF,SOCS3
MITF	transcription regulator	Activated	3.481	4.39e-06	ALCAM,APOE,ASAH1,CD151,CDKN2A,COL1A1,CREM,DAPK1,FGD4,FN1,FOS,FRMD4B,GPR137B,Gzmb,HPGD,KIT,LGALS3,MET,MITF,MMP14,RHOQ,SDC1,SEMA3C,SERPINE1,SERPINF1,SLC7A8,SOX9,STX7,STXBP1,TDRD7,TFAP2A,UPP1,VAT1,YAP1
GNAQ	enzyme	Activated	2.18	4.67e-06	ADAMTS1,CCND1,CREM,CTSV,FOS,PRKG2,PTGS2,SERPINE1,VEGFA,YAP1
LAMA5	other	Activated	2.795	5.14e-06	Ccl2,CCL3L3,CCL4,Ccl7,CCR1,CXCL3,MMP14,TNFRSF1B
NCF1	enzyme	Activated	2.63	5.14e-06	ALOX5AP,Ccl2,CD14,CDKN1A,FN1,HAS2,IGF1,SERPINE1
YAP1	transcription regulator	Activated	2.41	5.36e-06	ANKRD1,ANLN,BCL2L11,CAVIN2,CCND1,CDH1,CDK6,CDKN1A,CYR61,FN1,FOS,GAB1,PDGFB,PPP1R3B,PTGS2,SOX9,VCAM1,WWTR1
PDGFB	growth factor	Activated	3.393	5.76e-06	COL1A1,COL1A2,EGR1,FN1,FOS,IL1RN,MMP2,PDGFRB,PTGS2,SPP1,THBS1,TIMP1,VEGFA
ARNT	transcription regulator	Activated	2.749	6.03e-06	ALDH3A1,ALDOC,BNIP3,CAV1,CCR5,CD81,ENO1,ERO1A,GAS1,Gzmb,GZMH,HGF,IRS2,ITGAV,MYO1C,SERPINE1,SLC2A3,SOCS3,TPI1,UGT1A6,VEGFA
C6	other	Activated	2.213	7.19e-06	Ccl2,CCL3L3,CXCL2,CXCL3,IL1B
TNFSF10	cytokine	Activated	2.332	7.43e-06	CD14,CTSB,FASLG,FOS,IFI16,IFITM2,IL1B,IL1RN,ITGAM,MMP2,PLAU,PTGS2,SERPINH1,TIMP1,TNFAIP2,TNFSF10,VEGFA
MOG	other	Activated	2.242	7.48e-06	C5AR1,Ccl2,CCL3L3,Ccl7,CCR1,CCR5,CD80,CSF2,CXCL2,Cxcl9,IGF1,PDCD1,VCAM1
TCR	complex	Activated	3.503	7.84e-06	BCL2L11,CCL1,CCL3L3,CCL4,CCR1,CCR5,CCR8,CD38,CDH1,CISH,CSF2,CTSB,EGR1,ELL2,ETV5,FASLG,FOS,GFI1,IL12RB2,KCNK5,Klra7 (includes others),MAF,P2RX7,PDCD1,PRDM1,RNF128,SEMA3A,SKIL,SLC2A3,SOCS2,SOCS3,SPP1,TLR4,TNFRSF18,TNFRSF1B,TSC22D1,TWSG1,VDR
ATF4	transcription regulator	Activated	4.368	8.18e-06	ANKRD1,ATF3,CCL2,CDKN1A,CDKN2A,CEBPB,DDR2,EIF4EBP1,ERO1A,IGFBP7,JAG1,KLF4,KLF9,LGALS3,MGST1,NDRG1,NUPR1,Pmaip1,PMP22,PTGS2,RBPJ,SERPINF1,STC2,TNFRSF11A,VEGFA
TGFBR1	kinase	Activated	2.904	8.4e-06	BGN,CCND1,CDH1,CDKN1A,COL1A1,COL1A2,FN1,GAS1,HAS2,HMOX1,ITGB5,JAG1,LTBP1,PIGF,SERPINE1,TGFBI
NR3C2	ligand-dependent nuclear receptor	Activated	2.027	8.68e-06	ADAMTS1,Ccl2,CCL3L3,CNN3,COL1A1,COL3A1,EGR1,FKBP1B,FN1,GHR,IL1B,KLF9,NFIA,NR4A2,PTGS2,RGS2,SEMA3C,SERPINE1,TACC2,VEGFA
cyclooxygenase	group	Activated	2.8	8.71e-06	ARG1,Chil3/Chil4,FOS,HMOX1,IGF1,MRC1,PTGS2,RGS2
GDF2	growth factor	Activated	4.194	9.14e-06	ANKH,ANXA3,BMPR2,CAV1,COL1A1,CRABP1,EFNB2,FOS,HSPB8,HTRA1,IGF1,SEMA3C,SERPINE2,SERPINF1,SOCS2,SPP1,TLR4,VCAM1
FOXL2	transcription regulator	Activated	3.544	9.69e-06	ATF3,CCL3L3,CDKN2A,CH25H,CXCL2,CXCL3,FOS,FSHB,IER3,IGF1,INHBA,PTGS2,RGS2,SOX9
KRT17	other	Activated	2.53	9.82e-06	CCL1,CCL3L3,CCL4,CCR1,CCR5,CLEC7A,CXCL2,CXCL3,IL1B,SPP1
GAB2	other	Activated	2.058	9.82e-06	APP,Ccl2,CCL3L3,CCL4,CD34,CDH1,FOS,GSN,SERPINE1,SPARC
FGF7	growth factor	Activated	2.281	1.14e-05	ABCC3,CCND1,CDKN1A,CDKN2A,CEBPA,CSF1,ETV5,FOXF1,HAS2,PLAU,RUNX2,SDC1,SERPINE1,SPRY2,VEGFA
ITGA5	transmembrane receptor	Activated	2.958	1.16e-05	APOE,CCND1,CDKN1A,CEBPB,FOS,GAS1,GJA1,IL1B,MMP14,MMP2,PLAU,PLAUR
F7	peptidase	Activated	3.09	1.39e-05	CXCL2,CYR61,EGR1,FOS,FOSL1,HBEGF,IL1B,JAG1,PLAUR,VEGFA
IRAK4	kinase	Activated	2.19	1.39e-05	APP,ATF3,Ccl2,CD80,CXCL16,CXCL2,CXCL3,DAB2,EGR1,ERRFI1,FOS,FOSB,GEM,IL1B,RGS16
NADPH oxidase	complex	Activated	2.578	1.42e-05	CCL2,FOS,HMOX1,MMP12,NCF1,PTGS2,SERPINE1,VCAM1
Pro-inflammatory Cytokine	group	Activated	2.2	1.57e-05	APOE,CSF2,CTNND2,ENPP1,HMOX1,ITGA1,S100A1,SDC4,SOCS3,SPINT1,TIMP1,TLR2,VCAM1
BID	other	Activated	2.646	2.21e-05	C3AR1,C5AR1,Ccl2,CTSB,IL1B,MMP12,TIMP1
VIPR1	G-protein coupled receptor	Activated	2.635	2.21e-05	Ccl2,CCL3L3,CCL4,CD80,CXCL2,CXCL3,FASLG
SRF	transcription regulator	Activated	2.401	2.33e-05	ANKRD1,BCL2L11,Cald1,CDKN1A,CLDN12,CSRP2,DUSP5,EGR1,ETV1,FHL2,FOS,FOSB,FOSL1,GDA,GFI1,GSN,GSTM5,IGF1,ITGA1,ITGA9,ITGAM,LDLR,LPL,LRP1,MGST1,MPPED2,MYLK,MYO1E,NR4A2,OPHN1,PDLIM7,PTGR1,PTGS2,RAB27B,SCYL1,SEMA3A,SEMA6D,TNNT2,Tpm2,VCL
BTK	kinase	Activated	2.65	2.45e-05	ATP6V0D2,BTK,CCL4,CD38,CDK6,CDKN1A,CEBPA,CEBPB,CISH,CXCL3,EMP1,HMOX1,IL1B,ITGAV,LILRB4,RP2,SLC2A3,SPI1
JAG1	growth factor	Activated	2.375	2.66e-05	CCND1,CDKN1A,COL1A1,ITGAV,NR2F2,PDGFRB,RNF128,RUNX2,SPP1
CSF1R	kinase	Activated	2.359	2.66e-05	CCL3L3,CCND1,CDKN1A,CSF1,CSF1R,FOS,MSR1,SPI1,VCAM1
BMX	kinase	Activated	2.429	2.89e-05	COL3A1,FOS,HSPA1A/HSPA1B,MMP2,TIMP1,TNFRSF1B
SYVN1	transporter	Activated	3.702	2.91e-05	ABCC3,ADAM9,APP,AXL,CAVIN1,CCND1,CD151,CRTAP,DAB2,ERN1,GPRC5A,IFITM2,IRAK2,ITGAV,ITGB4,MYOF,PTPRJ,RAB34,SCARA3,SLC2A3,SLC7A2,STOM
STAT5a/b	group	Activated	2.138	3e-05	BCL2L11,CDKN1A,CDKN2A,CISH,EBF1,EMP1,FCER1G,FCGR1A,FOS,IGF1,MAF,PRDM1,PTGS2,RBP1,SLC2A3,SOCS3,TLR2
C3	peptidase	Activated	2.458	3.2e-05	APP,CCL2,Ccl2,CCL4,Ccl9,CDH1,CSF1,CXCL16,CXCL2,CXCL3,IL1B,VEGFA
Ins1	other	Activated	4.718	3.33e-05	CCND1,CDKN1A,CEBPA,CEBPB,COL1A1,EGR1,EIF4EBP1,ERRFI1,FABP4,FADS1,FADS2,FDFT1,FOS,HMGCS1,IGF1,IL1B,IRS1,IRS2,LDLR,LPL,LRP1,MAPK3,Marcks,MMP2,Mt1,PLIN2,PTGS2,RUNX2,SERPINE1,SOCS2,SOCS3,SPARC,TF,TIMP1,TIMP2,TIMP3,VEGFA
ETS2	transcription regulator	Activated	2.603	3.45e-05	CD34,CDKN1A,CDKN2A,CSF1R,DUSP6,FOS,HMOX1,HPGD,HPSE,LYZ,MSR1,PLAU,SPP1,Tlr13
NFATC2	transcription regulator	Activated	2.888	3.65e-05	CCL3L3,CDKN1A,CISH,CSF2,CX3CR1,CXCL3,DAB2,FASLG,FGL2,IL12RB2,INHBA,MAF,MERTK,PLD1,PLK2,PTGS2,RGS2,RILPL1,SOCS2,SOCS3,SRC,TCF4,TSC22D1
CXCL2	cytokine	Activated	2.523	3.7e-05	Ccl2,CCL3L3,CCL4,CXCL2,CXCL3,IL1B,ITGAM
Focal adhesion kinase	group	Activated	2.138	3.76e-05	EFNB2,FASLG,FZD4,KRT14,LPP,MMP2,PALLD,PRRX1,VCAM1
GNRH1	other	Activated	3.039	4.04e-05	APP,CREM,DUSP4,EGR1,FOS,FOSB,FSHB,GNAQ,IGF1,IL1B,INHBA,PTGS2
PIK3R1	kinase	Activated	2.749	4.33e-05	CCL4,CCND1,COL1A2,ERN1,FOS,HMOX1,IL1B,MITF,MMP2,PDGFRB,PLAU,PTGS2,SERPINE1,VCAM1,VEGFA
HMGB1	transcription regulator	Activated	3.051	4.7e-05	CCL2,CCL4,CD80,CDKN1A,CDKN2A,CXCL3,IL1B,MRC1,PTGES,PTGS2,TLR2,TLR4,VCAM1
NTRK2	kinase	Activated	2.263	4.7e-05	APP,BCL2L11,CCND1,CDH1,CDKN2B,DAPK1,EGR1,FOS,JAG1,SPP1,TNFSF10,TWIST1,VEGFA
SEMA7A	transmembrane receptor	Activated	2.828	5.01e-05	COL1A1,COL1A2,COL3A1,CTSB,EGR1,FN1,TIMP1,WISP1
NOD2	other	Activated	3.558	5.06e-05	CCL2,CLEC4E,CLEC5A,CXCL2,CXCL3,Ggta1,GPR84,IER3,IL1B,ITGAM,PTGES,SOCS3,TNFRSF9,TWIST1
TAC1	other	Activated	3.606	5.16e-05	CCL2,Ccl2,CCL4,CSF2,CXCL3,CYR61,FOS,FOSB,HMOX1,IL1B,IL1RN,KITLG,MAFB,PTGS2,SERPINE1
LTB4R	G-protein coupled receptor	Activated	2.433	5.46e-05	ALOX5,Ccl2,CCL3L3,CXCL3,MMP2,VEGFA
CEBPD	transcription regulator	Activated	2.253	5.61e-05	ALOX5AP,Ccl2,CCL3L3,CCND1,CD14,CEBPB,CSF1R,CXCL3,FABP4,FOS,HGF,IGF1,IL1B,ITGAM,MITF,PTGS2,TLR8
Ifnar	group	Activated	3.046	5.94e-05	AXL,CCL2,Ccl2,Ccl7,Cxcl9,FASLG,FCER1G,IFI16,IFITM3,IL1B,IRF8,PDCD1LG2,SPP1,TLR2,TNFSF10,VCAM1
PDGFC	growth factor	Activated	2.606	5.94e-05	CCND1,COL1A2,COL4A2,PDGFRB,TIMP1,TIMP2,VEGFA
CD244	transmembrane receptor	Activated	2.236	5.99e-05	CCL3L3,CCL4,CSF2,EGR1,FOS
NFE2L2	transcription regulator	Activated	2.617	6.16e-05	ABCC3,ALDH3A1,ANG,ATF3,ATP6V0D2,BNIP3,Ccl2,CDH1,CDKN1A,CEBPA,COL1A1,COL3A1,COL4A2,CREG1,CXCL2,CXCL3,FABP4,FN1,GAS2,GHR,GSTM5,HMOX1,IL1B,IL1RN,LMNA,LPL,MAFG,ME1,MGST1,MGST3,MSMO1,Mt1,NCF1,NCF2,NCKAP1,Pmaip1,PTGS2,SERPINE1,SLC7A8,SOCS3,SRXN1,TPI1,UGT1A6,VCAM1,VEGFA
OLR1	transmembrane receptor	Activated	2.96	6.25e-05	CCL2,CD68,FN1,HAS2,ITGAM,NCF1,NCF2,RBP1,SPP1,VCAM1
MAPKAPK2	kinase	Activated	2.27	7.8e-05	CCL2,Ccl2,CCL3L3,Ccl7,HSPB8,IL1B,MMP2,MSR1,PLAU,RILPL1,TSC22D1,VCAM1
MKNK1	kinase	Activated	4.243	7.89e-05	ACOT7,Ank2,ANXA2,BAG3,CP,CYR61,DPYSL3,FOS,FOSB,GNAQ,HSPA2,LAMC1,MAP1B,MYO6,PLXNB2,SERPINH1,SPARC,STXBP1
TMEM173	other	Activated	3	8.14e-05	C15orf48,CSF2,CXCL2,Cxcl9,GAS7,IFI16,IL1B,RGS16,Serpina3g (includes others),UPP1
TLR7	transmembrane receptor	Activated	4.142	9.04e-05	ATF3,CCL2,Ccl2,CCL4,Ccl7,CD38,CD80,CDKN1A,CEBPB,CREB5,CXCL2,CXCL3,DMXL2,FCER1G,GPR84,IER3,IL1B,PLAU
FGFR1	kinase	Activated	3.12	9.45e-05	CCND1,CDKN1A,COL1A1,EIF4EBP1,FGFR1,FOS,HAS2,HGF,MMP14,PLAU,PLAUR,PLXNB2,PRKRA,PTGS1,PTGS2,SPARC
GIP	other	Activated	2.425	9.56e-05	Ccl2,Ccl7,FOS,LPL,RGS2,SPP1
ELANE	peptidase	Activated	2.157	0.000102	CCL3L3,CD14,CTSB,CXCL2,FOS,IL1B,MMP2,TLR4
Smad	complex	Activated	2.091	0.000102	CDKN1A,CDKN2A,CDKN2B,COL1A1,COL1A2,SERPINE1,VEGFA,WNT5A
MYB	transcription regulator	Activated	3.393	0.000104	2900026A02Rik,CD34,CDH1,CDKN2B,CNN3,COL1A2,COL4A1,FN1,IGF1,KIT,KITLG,KLF4,MMP11,PTGS2,RGS8,SDC1,SDC4,SOCS2,SPP1
CCR5	G-protein coupled receptor	Activated	2.457	0.000105	Ccl2,CCL3L3,CCL4,CCR5,CD9,CXCL2,CXCL3,FASLG,FOS,TNFRSF1B
PPP2CA	phosphatase	Activated	2.345	0.000134	BCL2L11,Ccl2,CCND1,CDKN1A,CXCL3,Cxcl9,EIF4EBP1,NCKAP1,PTGS2,UPP1
IGF2BP1	translation regulator	Activated	2.646	0.000137	COL14A1,COL1A1,COL1A2,COL5A1,COL6A2,COL6A3,SERPINH1
SMARCD3	transcription regulator	Activated	2.433	0.000137	ALCAM,CD151,COL1A1,DEPTOR,MITF,SOX9,WNT5A
IRF3	transcription regulator	Activated	2.343	0.000137	ADAM9,AHNAK,ANXA4,CCL2,Ccl2,CCL3L3,CCL4,CCRL2,CLIC4,Cxcl9,FCGR1A,FN1,IFI16,IFITM3,IL1B,Klrk1,LAG3,PLCG2,Pmaip1,TDRD7,TIMP3,TLR4,TNFSF10
AMH	growth factor	Activated	2.737	0.000142	ACVR1,BMPR1A,CDKN1A,CDKN2A,CXCL2,FSHB,IER3,MMP2
ALOX15	enzyme	Activated	2.234	0.000142	Ccl2,FN1,FOSL1,HMOX1,IL1B,MMP2,RGS2,VCAM1
REL	transcription regulator	Activated	3.436	0.000147	ANLN,APP,C1QTNF12,CCL2,CCL4,CCND1,CCR8,CD80,CDH1,CDKN1A,CREM,CSF2,Cxcl9,ETV5,EVI5,FADS2,FN1,FOS,FOSL1,FRMD4B,HBEGF,IER3,IRF8,KCNK6,MAFG,PDCD1,PLK2,RAP2A,TNFSF10
MAPK7	kinase	Activated	2.653	0.00016	ADAMTS1,CCND1,CXCL2,CXCL3,DLC1,HMOX1,IL1B,KLF4,MEF2A,PTGS2,VEGFA
SAMSN1	other	Activated	4	0.000169	CCL3L3,CCL4,Ccl7,CXCL2,Cxcl9,DAB2,FGL2,HBEGF,INHBA,MERTK,PTGS2,RILPL1,SDC1,SOCS3,TCF4,TSC22D1
IRF1	transcription regulator	Activated	2.42	0.000173	ADAM8,C1R,CCL2,CCND1,CDKN1A,CXCL16,CXCL2,CXCL3,Cxcl9,FASLG,FGL2,FPR2,IFITM3,IL12RB2,IL1B,PDCD1LG2,PF4,PTGS2,SPI1,TNFSF10,VCAM1
EGR2	transcription regulator	Activated	3.446	0.00018	ACVR1,BCL2L11,CCL1,CDKN1A,CRABP1,CSF1R,CYP51A1,EGR1,FASLG,FOS,GHR,Gzmc,IL1B,KITLG,LAG3,PMP22,PRDM1,S100A1,SOCS3,SQLE,TNFSF10,VEGFA
CDX2	transcription regulator	Activated	2.145	0.00019	ALDH3A1,CAV1,CD9,CDH1,CDH17,CDKN1A,Hmga2,HOXA9,ITGB4,KLF4,LAMC2,LAMP2,MTUS1,NR2F2,PRDM1,SLC7A8,SOX9,TCF7L2,UGT1A7 (includes others)
HOXA7	transcription regulator	Activated	2.795	0.000193	ADGRG1,CD34,CD93,CDH1,LAT2,LY86,Nrgn,TSC22D1
ERG	transcription regulator	Activated	3.442	0.000203	ADGRG1,BCR,CDH1,CYFIP1,DOCK1,EPB41L3,EVI5,FMNL2,FOSB,HPGD,MET,MYO10,NDRG1,NFIL3,NR4A2,PARVA,PLAU,PLAUR,PLEK,PSTPIP2,RAPH1,RHOJ,SLIT2,SPARC,SPP1,THBS1
SUMO3	other	Activated	2.157	0.000216	APP,CAV1,CAV2,CD38,CXCL16,IRS1,MMP14,RNASE4,TNFRSF21
RLIM	enzyme	Activated	2.236	0.000241	CDKN1A,CDKN2B,FN1,SERPINE1,SKIL
EPHB1	kinase	Activated	2.224	0.000241	Ccl2,EGR1,FOS,PTGS2,SERPINE1
Integrin	complex	Activated	2.2	0.000241	CCND1,FOS,MMP14,SOCS3,VEGFA
Foxo	group	Activated	2.19	0.000241	BCL2L11,CDKN1A,CDKN2B,FASLG,PAK1
TBK1	kinase	Activated	3.053	0.000244	CCL3L3,CCL4,CXCL2,CXCL3,Cxcl9,FGL2,IL1B,INHBA,PTGS2,RILPL1,TLR2,TSC22D1,VEGFA
S1PR2	G-protein coupled receptor	Activated	2.38	0.000249	Ccl2,FOS,PDGFB,PTGS2,TIMP1,VCAM1
LIMS2	other	Activated	2	0.000258	CTNNA1,GJA1,PARVA,TJP1
ALB	transporter	Activated	2.75	0.000276	CCL2,Ccl2,CDKN1A,COL1A1,ERN1,HPSE,IL1B,PTGS2,VEGFA
BAG1	other	Activated	2.433	0.000281	CCND1,CDKN1A,FOS,Hspa1b,PLAU,PTGS2,UAP1
MAP2K3	kinase	Activated	2.449	0.000296	CDKN1A,COL1A1,COL1A2,COL3A1,FASLG,IL1B,PLAU,PTGS2,RAB34,SERPINE1,TNFSF10,VEGFA
BRD4	kinase	Activated	2.279	0.000372	ANKRD37,CCND1,CCR1,CDKN2B,CXCL2,FADS1,FOS,FOSL2,HMOX1,NAV1,PRDM1,RAI14,SLC7A2,STC2,WNT5A
CXCL3	cytokine	Activated	2.426	0.000376	Ccl2,CCL3L3,CCL4,CLEC6A,CXCL3,IL1B
Smad2/3-Smad4	complex	Activated	2.395	0.000376	CDKN1A,CDKN2B,COL1A1,COL1A2,ITGB5,SERPINE1
SQSTM1	transcription regulator	Activated	2.236	0.000402	Ccl7,CXCL2,FGL2,GSTM5,HBEGF,HMOX1,IL1B,PLK2,RILPL1,TSC22D1
PRKACA	kinase	Activated	2.157	0.000402	BCL2L11,CCND1,CEBPB,CREM,HSPA1A/HSPA1B,IGF1,SDC1,Sik1,SOCS3,VCAM1
STAT1/3/5 dimer	complex	Activated	2.219	0.000418	CISH,PLAU,SOCS2,SOCS3,TIMP3
TAC4	other	Activated	2.186	0.000418	CD80,IL1B,MMP14,MMP2,PRDM1
IFI16	transcription regulator	Activated	3.329	0.000456	CCL2,CCL4,CCND1,CD81,CDKN1A,CDKN2A,IFI16,IL1B,IL1RN,LDLR,LPL,MGST1,VCAM1
MAP2K4	kinase	Activated	2.242	0.000501	ATF3,CCND1,CDKN1A,ERRFI1,FASLG,FOS,PAK1,PLA2G4A,PLAU,PTGS2,VDR
IL17F	cytokine	Activated	2.425	0.000526	CCL2,CSF2,CXCL2,CXCL3,Cxcl9,IGF1,PTGS2
MAP3K5	kinase	Activated	2.156	0.000548	BCL2L11,Ccl2,Ccl7,CCND1,CDKN1A,HMOX1
ADRB3	G-protein coupled receptor	Activated	2.073	0.000548	ADRB1,CCL2,Ccl2,EGR1,FOS,IL1B
TLR5	transmembrane receptor	Activated	2.596	0.000571	ATF3,Ccl2,CCL4,CD80,CSF2,CXCL2,CXCL3,IL1B
TEAD	group	Activated	2	0.000571	CAV2,CCND1,CYR61,FN1
TMPO	other	Activated	2	0.000571	ASPN,COL1A1,COL3A1,TIMP2
PPM1A	phosphatase	Activated	2	0.000571	CDKN1A,ITGA5,ITGAV,MMP2
VGLL3	other	Activated	2.236	0.000677	COL1A1,COL1A2,SOX9,SPP1,THBS1
CXCL1	cytokine	Activated	2.213	0.000677	Ccl2,CLEC6A,IL1B,MRAS,SOCS3
ALOX12	enzyme	Activated	2.207	0.000677	CXCL3,FN1,FOSL1,MMP2,VEGFA
RXRA	ligand-dependent nuclear receptor	Activated	2.216	0.000683	ABCC3,APOE,APP,Ccl6,Ccl9,CCND1,CD38,CDKN1A,CDKN2A,CEBPA,COL1A1,CRABP2,FABP4,FADS2,FOS,HAS2,HCK,HMOX1,IER3,LPL,MMP11,NEDD9,PLD1,RBP1,SDC1,SPP1,TFAP2A,UGT1A7 (includes others),VEGFA
PRKCZ	kinase	Activated	2.759	0.000725	CCND1,COL1A2,FASLG,HMOX1,MAPK3,MMP2,VCAM1,VEGFA
GPER1	G-protein coupled receptor	Activated	2.281	0.000776	ASAH1,CCND1,CDKN1A,EGR1,FOS,IGF1
CRH	cytokine	Activated	2.038	0.000828	FASLG,FOS,HPGD,IL1B,IL1RN,KRT14,SLC2A3,SOCS3,TLR4,VDR,VEGFA
SUMO2	enzyme	Activated	2.157	0.000911	CAV1,CAV2,CD38,CXCL16,IRS1,MMP14,RNASE4,TNFRSF21
ECSIT	transcription regulator	Activated	2.577	0.000919	HMOX1,IER3,IL1B,IL1RN,NR4A2,PLAUR,PTGS2
PLCE1	enzyme	Activated	2.177	0.00104	CCL2,Ccl2,CXCL2,CXCL3,PTGS2
NfkB-RelA	complex	Activated	2.443	0.00107	CCL2,CSF2,CXCL3,IL1B,PTGS2,VCAM1
PF4	cytokine	Activated	2.395	0.00107	CCL2,CCL4,CDKN1A,CXCL3,IL1B,KLF4
MEIS1	transcription regulator	Activated	2.415	0.00113	CCL3L3,CDKN1A,FOS,HOXA10,HOXA9,PBX3,PF4,RUNX2
caspase	group	Activated	2.425	0.00119	APP,CCND1,CD14,CDK6,CDKN1A,NCF1,THBS1
EIF2AK2	kinase	Activated	3.09	0.00136	ARG1,ATF3,CDKN1A,CEBPB,EGR1,FOS,Hspa1b,IFITM2,IL1B,IRS2,NEDD9,SOCS3
IGFBP2	other	Activated	2.952	0.00145	COL14A1,EMP2,FN1,GHR,ITGA5,MMP2,NEDD9,NF1,TGFB3
MAPK11	kinase	Activated	2.607	0.00151	CAV1,FOS,HMOX1,PTGS2,TIMP1,TIMP2,VDR
GH1	growth factor	Activated	2.554	0.00152	ACVR1,APOE,ATF3,CEBPA,CEBPB,CISH,COL3A1,EGR1,FABP4,FDPS,FN1,FOS,GHR,IGF1,ITGA1,LDLR,LPL,MGST1,SOCS2,SOCS3,SPP1,TF,TFAP2A,TSC22D1
CFB	peptidase	Activated	2.213	0.00153	C3AR1,C5AR1,CXCL2,CXCL3,ITGAM
S1PR1	G-protein coupled receptor	Activated	2.191	0.00153	CCND1,HGF,IGF1,MAF,PTGS2
RND3	enzyme	Activated	2	0.00153	CCND1,CDH1,CDKN1A,MMP2,PTGS2
SCAP	other	Activated	3.121	0.00165	ALDOC,CYP51A1,FADS2,FDFT1,FDPS,LDLR,LSS,MSMO1,SQLE,STARD4
SRC (family)	group	Activated	2.762	0.00173	CCL2,Ccl2,EGR1,FN1,ITGAV,PTGS2,S100A4,TJP1,VCAM1
TBX21	transcription regulator	Activated	2.587	0.00173	CD38,CDK6,Gzmb,HAVCR2,IL12RB2,IL1RL1,PRDM1,SPP1,ZEB2
PTGES3	enzyme	Activated	2	0.00185	ABCC3,NUPR1,PMP22,TM4SF1
HSPD1	enzyme	Activated	2.393	0.00191	Ccl2,CXCL2,CXCL3,IL1B,SOCS3,VCAM1
FGF4	growth factor	Activated	2.156	0.00191	CDKN1A,FOS,HMGCS1,JAG1,MMP14,VEGFA
FLT3LG	cytokine	Activated	2.182	0.00205	CCR5,CD80,CEBPA,CEBPB,IL1RL1,ITGAM,SPI1,TCF4,TNFRSF18
STAT5B	transcription regulator	Activated	3.078	0.00223	AHNAK,ANKRD1,CCL3L3,CCND1,CDH1,CDK6,CDKN1A,CISH,EBF1,FOS,FOSL2,HEXA,IGF1,MAF,ME1,NR4A2,SOCS2,SOCS3,TLR2,TNFRSF11A,TROVE2
TSH	complex	Activated	2.883	0.00224	ARRB1,CCND1,CDKN1A,EGR1,FOS,IL1RN,KRT14,Mt1,SOCS3,WNT5A
DDX58	enzyme	Activated	2.939	0.00242	AHNAK,Ccl2,GEM,IRF8,KLF4,Pmaip1,PTGS2,SOCS3,TNFSF10
GNRH	group	Activated	2.409	0.00248	ATF3,EGR1,FOS,FSHB,MAPK3,PTGS2
IL-1R	group	Activated	2.404	0.00248	APP,COL3A1,CSF2,CXCL2,IL1B,MMP14
GAST	other	Activated	3.351	0.00257	BTK,CCND1,CREM,EGR1,FOS,HBEGF,JAG1,MYLK,PLA2G7,PTGS2,SRC,VCAM1
Ifn gamma	complex	Activated	2.537	0.00257	CCL2,Ccl2,COL1A1,CXCL16,Cxcl9,FN1,IL1B,IRF8,SOCS3,TLR4,TNFRSF9,TNFSF10
CAMK4	kinase	Activated	2.583	0.00291	ATF3,CDKN2A,CREM,FASLG,FOS,FOSB,FOSL2
MBD2	transcription regulator	Activated	2.2	0.00298	ADAM15,APOE,CDH1,CDKN1A,CDKN2A,CDKN2B,MEF2A,MMP2,NUPR1,PLAU
TBXT	transcription regulator	Activated	2.236	0.00299	ALCAM,CD151,COL1A1,MITF,SOX9
NCR2	transmembrane receptor	Activated	2.219	0.00299	CCL4,CSF2,NR4A2,PTGS2,THBS1
BCR (complex)	complex	Activated	2.705	0.00317	BCL2L11,BTK,CCL4,CCND1,CD80,CDK6,CDKN2A,EGR1,FOS,FOSB,KLF4,KLF9,MS4A6A,PRDM1,PTGS2
TFEB	transcription regulator	Activated	2.784	0.00353	ARSB,CDH1,CTSB,GNS,HEXA,IL1B,SCPEP1,VEGFA
NOTCH3	transcription regulator	Activated	2.366	0.00383	CDH1,CDKN1A,COL5A1,FN1,MSR1,PBX1,PDGFRB,SDC2,SPARC
TRADD	other	Activated	2.449	0.004	CCL2,CSF2,CXCL2,CXCL3,TNFAIP2,VCAM1
Pdgf Ab	complex	Activated	2.186	0.004	CCND1,COL8A1,FOS,HBEGF,HMOX1
RPS6KA5	kinase	Activated	2.184	0.004	CDKN2A,CDKN2B,FOS,FOSL1,PTGS2
TYR	enzyme	Activated	2	0.00434	CCR1,CSF2,KLRC1,KLRD1
BTC	growth factor	Activated	2	0.00434	HAS2,IRS2,ITGAM,PTGS2
PCYT1A	enzyme	Activated	2.449	0.00497	AXL,Ccl2,CXCL2,FGFR1,GSN,KLF4
Gm-csfR	group	Activated	2.586	0.00568	CD14,CD80,FOS,IL1B,MRC1,PTGS2,SOCS2,SOCS3
AREG	growth factor	Activated	2.416	0.0061	CCND1,EGR1,FOS,HAS2,PLAU,PTGS2
IL-17f dimer	complex	Activated	2	0.00617	CCL2,CCL4,CSF2,IL1B
ARHGAP21	other	Activated	2.828	0.00658	CXCL2,Cxcl9,FGL2,MERTK,PTGS2,RILPL1,TCF4,TSC22D1
MSTN	growth factor	Activated	2.388	0.00658	CDKN1A,CTSV,FN1,IGF1,INHBA,MEF2A,SERPINH1,VEGFA
PAX7	transcription regulator	Activated	2.333	0.00674	DEPTOR,EYA4,IL13RA1,Marcks,MDFIC,NFIX,OLFM1,PRRX1,PRSS23,PTGR1,RNF128
TLR8	transmembrane receptor	Activated	2.186	0.00674	CCL1,CCL2,CCL4,IL1B,VDR
ESRRG	ligand-dependent nuclear receptor	Activated	2.573	0.0072	ALDOC,CDKN1A,ENO1,HGF,LPL,TPI1,VEGFA
NFAT5	transcription regulator	Activated	2.2	0.00742	AQP1,Ccl2,Hspa1b,HSPA2,S100A4,SLC7A2
IL17RA	transmembrane receptor	Activated	2.184	0.00742	Ccl2,CCR1,CXCL2,CXCL3,IL1B,TIMP1
VitaminD3-VDR-RXR	complex	Activated	2.204	0.00759	CD14,CDKN1A,CSF2,HOXA10,IGFBP6,IL1RL1,KLF4,SPP1
NFATC1	transcription regulator	Activated	2.414	0.00831	CCND1,COL1A1,CSF2,CX3CR1,FASLG,ITGAV,PDCD1,PLS3,PTGS2,TNFSF10,VCAM1
LTA	cytokine	Activated	2.646	0.00844	Ccl2,HAS2,IL1B,ITGA5,ITGAV,PDPN,PTGS2
ETV1	transcription regulator	Activated	2.2	0.0085	HPSE,HSD17B7,MITF,SOX9,TWIST1
NfkB1-RelA	complex	Activated	2.178	0.0085	CCL2,CCND1,CSF2,PTGS2,VCAM1
CaMKII	complex	Activated	2	0.0085	ARG1,FOS,HAS2,IL1B,SOX9
H2AFB3 (includes others)	other	Activated	2.828	0.0087	ATF3,BCL2L11,CDKN1A,DCLK1,FOS,GAS1,SERPINB9,TNFRSF9
IL12B	cytokine	Activated	2.049	0.0087	Ccl2,CCR5,DUSP5,ERN1,IL1B,PIK3AP1,SOCS3,VCAM1
PRKD1	kinase	Activated	2.4	0.00892	AJUBA,CCND1,LPL,MMP2,PTGS2,VCAM1
MED1	transcription regulator	Activated	2.377	0.00912	ANKRD37,CCND1,CDKN1A,CEBPA,EBF1,FABP4,FADS2,GHR,HAS2,IGF1,KLF4,MET,NF1,PRDM1,STC2,TBX3,THBS1,VDR
PAF1	other	Activated	2.611	0.00983	CCL3L3,HOXA9,IFITM3,KLF4,PLAUR,SDC4,SERPINE1
GRP	growth factor	Activated	2.199	0.0106	CCND1,FOS,FOSB,PTGS2,VEGFA
NR6A1	ligand-dependent nuclear receptor	Activated	2	0.0106	BMP1,CAMK1,GPD2,LMNA,TLR4
MAP3K14	kinase	Activated	2.924	0.0108	ADAM8,BST1,Ccl2,CXCL2,PLA2G4A,PTGS2,TNFSF10,VCAM1,YAP1
DOCK8	other	Activated	3.162	0.0111	CCL4,Cxcl9,DAB2,FGL2,INHBA,MERTK,PTGS2,RILPL1,TCF4,TSC22D1
RIPK2	kinase	Activated	2.66	0.0111	Ccl2,CLEC4E,CLEC5A,CXCL2,CXCL3,Ggta1,GPR84,LDLR,PTGES,VCAM1
RGS1	other	Activated	2	0.0112	CCL3L3,CXCL2,Cxcl9,INHBA
CD5	transmembrane receptor	Activated	2.157	0.0113	CCL4,CD80,CEBPB,CSNK1E,IL13RA1,LDLR,MSMO1,TLR8
TRAF3IP2	other	Activated	2.412	0.0126	Ccl2,Ccl7,CSF2,CXCL2,CXCL3,GFI1
T3-TR-RXR	complex	Activated	2.621	0.0131	ADRB1,COL6A3,ENO1,KLF9,LDLR,ME1,SLC16A3
STAT	group	Activated	2.401	0.0147	CDKN1A,CISH,FOS,SOCS2,SOCS3,TIMP1
NR5A2	ligand-dependent nuclear receptor	Activated	2.066	0.0161	ABCC3,CCND1,CEBPB,FOS,FSHB,GATM,Hspa1b,IL1B,LDLR,Mt1,TNFRSF1B
SASH1	other	Activated	3.162	0.0165	CCL4,FGL2,HHEX,INHBA,MERTK,MET,PTGS2,RILPL1,TCF4,TSC22D1
MARK2	kinase	Activated	2.449	0.0171	Ccl7,CXCL2,CXCL3,IGF1,PTGS2,RILPL1
THPO	cytokine	Activated	2.412	0.0171	CCND1,CEBPA,CISH,CTTN,FOS,PF4,VEGFA
Ikb	group	Activated	2	0.0187	CCL2,CCND1,CXCL3,HHEX,PTGS2
CNR1	G-protein coupled receptor	Activated	2.242	0.0192	APCDD1,APOE,Ccl2,CORO2A,EPS8,ERRFI1,FOS,IGF1,NTN1,PDGFRB,PLAU,PLD1,PTGS2,SLIT2,TIMP1,TJP1
IFN Beta	group	Activated	2.443	0.0196	ATF3,C3AR1,CD80,CDKN1A,CEBPB,FN1,IFI16,IL1B,IL1RN,Mt2,SPRY2,TNFSF10
LHCGR	G-protein coupled receptor	Activated	2.172	0.0198	ADAMTS1,CTSV,DUSP6,PRKG2,PTGS1,PTGS2
GNA12	enzyme	Activated	2.236	0.0203	CFL2,DDR2,F2R,FOS,IRS1,MMP2,PTGS2,VCL,VEGFA
CNTF	cytokine	Activated	2.253	0.0217	CISH,EGR1,FGFR1,FOS,GJA1,IRS1,SOCS2,SOCS3,TIMP1,WNT5A
IRF5	transcription regulator	Activated	2.414	0.0225	CCL4,CDKN1A,CXCL2,DAPK2,IFITM3,PRDM1,PRKRA,TNFSF10
ZC3H14	other	Activated	2	0.0228	FGL2,MERTK,RILPL1,TSC22D1
XBP1	transcription regulator	Activated	2.014	0.0258	APBB2,APP,Ccl2,CXCL2,EIF2AK3,ERO1B,FKBP10,FKBP14,FKBP1B,FKBP7,FN1,HMOX1,KLF4,NCF1,PCYT1A,PRDM1,Rrbp1,SEC24D,SPARC,VCAM1
IFNE	cytokine	Activated	2.236	0.026	CD80,CDKN1A,HEXB,PTGS2,SLC7A2
TNIP1	other	Activated	2.183	0.0302	CCDC80,CCR1,CXCL2,CXCL3,IL1B
KMT2A	transcription regulator	Activated	2.393	0.0303	BAG3,CDKN1A,CDKN2A,DEPTOR,EGR1,HOXA10,HOXA9,KLF6,MEIS2,PBX1
PPP1R13L	transcription regulator	Activated	2	0.0334	CDKN1A,GJA1,ITGAV,PERP
ASXL2	other	Activated	2.236	0.0348	GPD2,LPL,PELI2,SERPINE1,VEGFA
LTF	peptidase	Activated	2	0.0396	Ccl2,CCL3L3,CDKN1A,CXCL3
PLAG1	transcription regulator	Activated	2.63	0.0414	AQP1,CD300C,CDC42EP4,NPTXR,PIGF,TGM2,VEGFA
HOXC6	transcription regulator	Activated	2.449	0.0418	DCN,ERRFI1,GAS2L3,PAK1,SH3D19,VCAM1
SHH	peptidase	Activated	2.061	0.0466	ADAMTS1,BCAR1,CAV1,Ccl9,CCND1,EIF2AK3,FN1,FOXF1,IGF1,NR2F2,PMP22,RUNX2,SERPINE1,SOX9,SPP1,TGFB3,TJP1
